# Supplementary material for: Human emotional evaluation of ancestral and modern threats: fear, disgust, and anger
Source: Front Psychol. 2024 Jan 4;14:1321053. doi: 10.3389/fpsyg.2023.1321053 (PMC10794497; doi:10.3389/fpsyg.2023.1321053)
Supplement: Supplementary file 1 [file Table_1.XLSX]

## Sheet: Main study
Supplementary Table S1a: Full list of 60 vignettes used in the main study, together with their category (based on the assumed predominant emotion and evolutionary age of the threat), abbreviation and mean and standard deviation (SD) of their emotional evaluation on a 7-point scale (the higher the score, the stronger the emotion).
ID	Vignette	Category	Abbreviation	Mean fear	SD fear	Mean disgust	SD disgust	Mean anger	SD anger
9	After coming back from vacation, I have to clean out a broken fridge with a lot of spoiled food.	Ancestral disgust	AD_9	1.90758	1.72739	3.7197	2.02078	4.34545	1.97991
14	I urgently need to use the toilet on the train, but it is very dirty.	Ancestral disgust	AD_14	2.50303	1.82864	5.49848	1.62881	4.4197	2.11013
34	I open a new bag of flour and there are mealworms in it.	Ancestral disgust	AD_34	1.54545	1.20204	4.24394	2.05151	3.5803	2.0541
35	I accidentally step in cat vomit with my bare foot.	Ancestral disgust	AD_35	1.55606	1.22902	4.89091	1.85217	3.78788	2.09556
37	After a party, I have to clean the bathroom that someone threw up in.	Ancestral disgust	AD_37	1.55455	1.23524	5.34091	1.77538	4.77273	2.03898
41	I accidentally step in dog poop with my bare foot.	Ancestral disgust	AD_41	1.69242	1.37761	4.80758	2.01004	4.34697	2.09601
47	I'm about to give a stranger mouth-to-mouth breathing.	Ancestral disgust	AD_47	3.41061	2.00821	4.33788	1.96856	1.92424	1.6716
49	I'm taking potatoes out of the sack for dinner when my fingers dig into a completely rotten one.	Ancestral disgust	AD_49	1.42121	1.02166	4.06818	1.81071	2.48485	1.69618
56	I am eating a slice of bread when I notice that there is mould on the bottom of the loaf.	Ancestral disgust	AD_56	2.38182	1.72318	3.71212	1.93974	3.02879	1.88714
60	I take a bowl of cherry compote, in which float a few preserved worms.	Ancestral disgust	AD_60	2.05152	1.88706	3.44697	2.08717	2.33636	1.85183
13	From the sidewalk, I see a small child climbing on the balcony railing on the 10th floor.	Ancestral fear	AF_13	5.80455	1.68585	1.8303	1.6148	3.2303	2.18431
15	The TV news announce that a venomous snake has escaped in the street where I live.	Ancestral fear	AF_15	3.54394	2.0404	2.25909	1.8703	2.90758	2.02086
25	While walking in nature, someone warns me to watch out for snakes that live in the area.	Ancestral fear	AF_25	3.09091	1.87186	1.77727	1.49254	1.48485	1.25942
28	I go to the basement to get something and suddenly I hear a snake hissing.	Ancestral fear	AF_28	4.2197	2.09731	2.61667	1.98556	1.80758	1.57565
32	I see my grandfather balancing on an old ladder picking apples.	Ancestral fear	AF_32	5.25152	1.62753	1.43788	1.14578	2.65152	1.92269
42	A mountain path leads over a narrow footbridge over a ravine which I have to cross.	Ancestral fear	AF_42	4.55152	1.99212	1.97121	1.68345	1.78788	1.55909
44	I'm supposed to jump into a swimming pool from the highest diving board.	Ancestral fear	AF_44	4.76364	2.15924	2.53636	2.02211	1.95758	1.79174
52	On the way to the mountains, the bus passes through icy winding road on top of a cliff.	Ancestral fear	AF_52	4.58485	2.07447	2.07121	1.73277	1.93788	1.66171
55	I'm camping in nature and I see a snake slithering near my tent.	Ancestral fear	AF_55	3.30909	1.98744	2.3303	1.89337	1.5803	1.35218
57	While picking mushrooms, I almost step on a snake in the grass.	Ancestral fear	AF_57	4.17727	2.08612	2.21061	1.82646	1.84242	1.55778
6	During an oil spill, I see birds that can't fly because their feathers are coated in oil.	Modern disgust	MD_6	3.03939	2.07984	2.94242	2.11195	5.75909	1.63424
7	After a day at a natural swimming pool, I come home to a news report about a toxic spill from a nearby factory.	Modern disgust	MD_7	4.40455	1.90493	2.95909	2.00299	4.76515	1.98043
8	I see wartime photos of people affected by radiation.	Modern disgust	MD_8	3.00606	2.09544	3.4303	2.06258	4.3803	2.24133
11	While walking along a river, I notice dead fish and water birds on the bank.	Modern disgust	MD_11	2.93788	2.01226	3.06364	1.91538	4.72879	2.03025
21	I accidentally drink paint thinner that has been poured into a glass soda bottle.	Modern disgust	MD_21	5.0803	2.00709	3.80455	2.26628	4.77424	2.1544
22	While swimming in a river, I find that there is an iridescent oil coating on the surface that has an unpleasant chemical smell.	Modern disgust	MD_22	3.52576	1.87752	4.38182	1.85284	4.51667	1.99044
27	I come home from work and see my child putting some pills in his/her mouth.	Modern disgust	MD_27	5.61667	1.74783	1.78636	1.57484	3.79091	2.14092
29	Walking around a factory, I smell an unfamiliar and irritating chemical odour.	Modern disgust	MD_29	3.41818	1.84497	3.43485	1.83823	3.47576	2.04147
45	The news is reporting a possible radiation leak from a nearby power plant, but I have to pick up my kid from day care.	Modern disgust	MD_45	4.97273	1.86901	2.32879	1.85687	4.05152	2.24966
59	I'm washing my hands in a stream when I notice there's a chemical plant drain pipe right next to me.	Modern disgust	MD_59	2.99848	1.79604	3.54091	1.96788	4.07273	2.0978
1	I see my child sticking his/her fingers in the electrical socket.	Modern fear	MF_1	5.35909	2.09902	1.93939	1.7648	3.1	2.09523
3	I almost drop a plugged-in electric shaver into the bathtub.	Modern fear	MF_3	4.39848	2.15259	1.98182	1.71083	3.09545	2.08057
18	I see an overtaking car in the oncoming lane and I'm not sure whether it will be able to get into its lane in time.	Modern fear	MF_18	4.95909	1.7735	2.34091	1.89509	4.49091	2.0674
19	I'm driving in a narrow lane on the highway, and I have to pass a truck that pushes me onto the guardrail.	Modern fear	MF_19	5.06364	1.7928	2.13636	1.75884	4.62121	2.0785
24	It's raining and I have to disconnect the extension cord that was left in the garden.	Modern fear	MF_24	3.58939	2.10976	1.61818	1.32447	2.27576	1.72759
31	I'm riding as a passenger in a car when suddenly the driver loses consciousness.	Modern fear	MF_31	5.67727	1.99707	1.78333	1.51758	1.87576	1.58296
33	I'm replacing a broken switch when I suddenly wonder if I've turned off the breakers.	Modern fear	MF_33	4.23939	1.83657	1.56212	1.28774	2.49545	1.87931
39	When watering the flowers, I pour water into a plugged-in extension cord.	Modern fear	MF_39	4.09848	1.87107	1.46364	1.13092	3.3697	1.94461
50	I'm driving a car in the winter, and I feel that I lose control of the vehicle on an icy road.	Modern fear	MF_50	5.05606	1.81197	1.92879	1.55809	2.27879	1.75754
54	On the highway, I come to a multi-vehicle collision and while breaking I notice in my rear-view mirror that a truck is approaching me at a very high speed.	Modern fear	MF_54	5.75909	1.46406	2.28182	1.8551	3.34242	2.19248
12	I feel someone sneeze on my face.	Pandemic disgust	PD_12	2.28636	1.65826	4.94091	1.83513	4.25758	2.11997
17	There is an obviously used, dirty face mask lying on a seat on the bus.	Pandemic disgust	PD_17	2.41515	1.97647	3.6303	1.98395	3.16818	2.00315
23	I see a passenger on a bus covering their mouth with their hand while coughing and then grabbing the pole.	Pandemic disgust	PD_23	2.54242	1.86182	3.89394	1.99035	3.55909	2.04891
30	It is mandatory to wear a respirator, but most people around me have their respirator not covering their nose.	Pandemic disgust	PD_30	2.99697	2.00151	3.01061	2.05269	4.35	2.12708
36	I put on a face mask and then I find out it's not mine.	Pandemic disgust	PD_36	2.43788	1.78056	4.66061	1.93061	3.25303	2.12872
40	I see a man take a wrinkled, completely dirty face mask out of the back pocket of his trousers and then put it on.	Pandemic disgust	PD_40	2.2697	2.02335	3.36212	2.02277	2.49394	1.91603
43	A person with obvious symptoms of respiratory disease sits down next to me on public transport.	Pandemic disgust	PD_43	3.44545	1.96986	3.58485	1.98717	3.51212	2.06592
46	I'm shopping for unwrapped pastries and someone nearby coughs.	Pandemic disgust	PD_46	2.41364	1.75813	3.16515	1.98898	3.05758	2.03671
53	When I arrive at my workplace, I find someone else's used respirator on my desk.	Pandemic disgust	PD_53	2.01515	1.56856	3.41667	1.9347	3.20303	2.03931
58	I arrive at the workplace to find a used tissue on my desk.	Pandemic disgust	PD_58	2.14394	1.78772	3.82879	2.03963	3.70758	2.05255
2	I can't get vaccinated against a serious disease because of a possible allergic reaction.	Pandemic fear	PF_2	3.35606	1.93192	1.83333	1.54903	2.99545	1.96136
4	A close family member is in the ICU with a severe case of a respiratory disease.	Pandemic fear	PF_4	6.01667	1.47497	1.61364	1.36874	2.46818	1.8983
5	Coming home from work, I see paramedics in protective suits outside my house.	Pandemic fear	PF_5	4.68636	2.00773	1.98636	1.63525	1.65455	1.33668
10	I'm listening to a report about severe symptoms of a respiratory disease.	Pandemic fear	PF_10	3.00759	1.78246	1.7697	1.32516	1.84394	1.50299
16	A nurse from my family is transferred to the covid unit.	Pandemic fear	PF_16	4.07424	1.98607	1.66667	1.36219	1.98788	1.65598
20	I have to go on a business trip abroad to a country with a high number of people infected with covid.	Pandemic fear	PF_20	3.60243	2.00091	2.81364	2.07148	2.99545	2.08639
26	Covid pandemic is peaking, but there are not enough vaccines.	Pandemic fear	PF_26	3.38636	1.93629	1.67727	1.35527	3.42424	2.15716
38	My spouse doesn't want to have our children vaccinated.	Pandemic fear	PF_38	3.6197	2.04256	2.22273	1.82419	4.57121	2.16013
48	I'm seeing skyrocketing numbers of covid cases on the news.	Pandemic fear	PF_48	3.9697	2.00809	1.81364	1.48532	2.60303	1.87487
51	I work as a volunteer at a covid ward and see patients on a ventilator.	Pandemic fear	PF_51	3.57273	1.89317	1.76364	1.37131	2.05	1.65206

## Sheet: Excluded vignettes
Supplementary Table S1b: List of excluded vignettes during a pilot study. Category (based on the assumed predominant emotion and evolutionary age of the threat) and mean emotional evaluation on a 7-point scale (the higher the score, the stronger the emotion) are provided.
ID	Vignette	Category	Mean fear	Mean disgust	Mean anger
3	I have to shake the hand of a man who has developed eczema on his hand.	Ancestral disgust	2.1875	3.53571	1.36607
9	I can see my kid spreading a jam on a pancake, but there's a mold in the jar.	Ancestral disgust	2.91964	3.70536	2.98214
17	I have to remove a blood-soaked tick from my dog without tweezers.	Ancestral disgust	1.95495	3.22523	1.65766
16	My friends gifted me bungee jumping for Christmas.	Ancestral fear	3.65766	2	1.98198
4	When cleaning the drain with a chemical cleaner, I breathe in the fumes produced.	Modern disgust	2.9375	2.35714	2.21429
11	In the chemistry lab, there are spilled chemicals of unknown origin and composition on the table that I have to clean up.	Modern disgust	3.11712	2.55856	3.1982
15	After chemistry class, I'm putting away the bottles of chemicals when I notice that the bottle of sulfuric acid I'm holding is cracked.	Modern disgust	3.2973	1.87387	2.54955
8	I turn on the electric kettle, when suddenly it crackles, sparks and the fuses in the flat go out.	Modern fear	2.91071	1.41964	2.875
6	The canteen cook doesn't use rubber gloves.	Pandemic disgust	1.79464	3.52679	3
7	The canteen staff isn't wearing a face mask.	Pandemic disgust	1.92857	2.25	2.60714
10	I see a man in the queue wearing a fake mesh face mask.	Pandemic disgust	1.72321	2.64286	3.99107
12	I hear of a woman who doesn't want to have her children vaccinated.	Pandemic disgust	1.61607	2.53571	3.69643
13	I have to throw away used medical equipment.	Pandemic disgust	1.85714	2.39286	1.55357
14	I'm supposed to throw away the used antigen tests after the preventative testing at my workplace.	Pandemic disgust	1.63063	2.31532	1.53153
1	In a crowded doctor's waiting room, one of the patients has a severe coughing fit.	Pandemic fear	1.99107	2.89286	1.8125
2	I'm supposed to visit my grandparents after attending a lecture in a full lecture hall.	Pandemic fear	2.61607	1.3125	1.21429
5	At school, they tell me to take off my face mask.	Pandemic fear	2.01802	2.36937	3.20721
