# Supplementary material for: Human emotional evaluation of ancestral and modern threats: fear, disgust, and anger
Source: Front Psychol. 2024 Jan 4;14:1321053. doi: 10.3389/fpsyg.2023.1321053 (PMC10794497; doi:10.3389/fpsyg.2023.1321053)
Supplement: Supplementary file 2 [file Table_2.XLSX]

## Sheet: CLMM summary
Supplementary Table S2: Summary of the results of cumulative link mixed models (CLMM) computed for emotional evaluation of the vignettes (each emotion - fear, disgust and anger - computed separately). Respondents' characteristics and stimuli categories were used as explanatory variables and respondents' identity as a random factor. Significant p-values are in bold text. Vignette category abbrevia…
Fear						Disgust						Anger
	Estimate	Std. Error	z value	Pr(>|z|)			Estimate	Std. Error	z value	Pr(>|z|)			Estimate	Std. Error	z value	Pr(>|z|)
GenderMale	-0.744654	0.098904	-7.529	< 0.0001		GenderMale	-0.413531	0.110814	-3.732	0.00019		GenderMale	-0.415546	0.124699	-3.332	0.000861
Age	0.006664	0.002505	2.66	0.00782		Age	-0.007971	0.002788	-2.859	0.00424		Age	-0.003793	0.003151	-1.204	0.228623
EducationBiological	-0.277712	0.093006	-2.986	0.00283		EducationBiological	-0.445908	0.103976	-4.289	< 0.0001		EducationBiological	-0.458621	0.117245	-3.912	< 0.0001
CategoryAF	2.74723	0.036405	75.463	< 0.0001		CategoryAF	-2.73963	0.036513	-75.032	< 0.0001		CategoryAF	-1.76121	0.035495	-49.619	< 0.0001
CategoryMD	2.29337	0.035758	64.135	< 0.0001		CategoryMD	-1.29267	0.032455	-39.829	< 0.0001		CategoryMD	0.892607	0.032057	27.844	< 0.0001
CategoryMF	3.23077	0.037182	86.89	< 0.0001		CategoryMF	-3.08488	0.037982	-81.219	< 0.0001		CategoryMF	-0.470133	0.032397	-14.512	< 0.0001
CategoryPD	0.764386	0.035361	21.617	< 0.0001		CategoryPD	-0.665898	0.031544	-21.11	< 0.0001		CategoryPD	-0.051668	0.031599	-1.635	0.10202
CategoryPF	2.31494	0.035448	65.306	< 0.0001		CategoryPF	-2.97905	0.037268	-79.935	< 0.0001		CategoryPF	-1.01202	0.033452	-30.252	< 0.0001
