# Supplementary material for: Human emotional evaluation of ancestral and modern threats: fear, disgust, and anger
Source: Front Psychol. 2024 Jan 4;14:1321053. doi: 10.3389/fpsyg.2023.1321053 (PMC10794497; doi:10.3389/fpsyg.2023.1321053)
Supplement: Supplementary file 3 [file Table_3.XLSX]

## Sheet: Factor analysis
Supplemetary Table S3: Full results of the factor analysis using vignette ratings according to fear, disgust and anger. Factor loadings are provided. Vignette category abbreviations: AF = ancestral fear, AD = ancestral disgust, MF = modern fear, MD = modern disgust, PF = pandemic fear, PD = pandemic disgust. The highest factor loading (if > 0.30) for each vignette is in bold, vignette categories …
Fear							Disgust								Anger
Vignette	Factor 1	Factor 2	Factor 3	Factor 4	Factor 5		Vignette	Factor 1	Factor 2	Factor 3	Factor 4	Factor 5	Factor 6		Vignette	Factor 1	Factor 2	Factor 3	Factor 4
AF_15	0.12255	0.475113	0.683984	0.129348	-0.0158992		AF_15	0.211838	0.0636652	0.432278	0.655628	0.165882	0.0682092		AF_15	0.367845	0.402711	0.175093	0.294639
AF_25	0.290858	0.211676	0.757601	0.242386	0.0605692		AF_25	0.355348	0.147787	0.116023	0.761153	0.164156	0.02869		AF_25	0.107904	0.763598	0.224853	0.0313834
AF_28	0.0454546	0.553772	0.68255	0.039948	-0.0149668		AF_28	0.194028	0.0492789	0.464006	0.689825	0.170441	0.0435371		AF_28	0.170841	0.757423	0.180501	0.0959764
AF_55	0.228264	0.313961	0.773989	0.151864	0.0356848		AF_55	0.244494	0.155866	0.317204	0.756474	0.0616307	0.0399846		AF_55	0.137211	0.790358	0.230338	-0.0131573
AF_57	0.37235	-0.0342724	0.683766	0.27253	0.271517		AF_57	0.300851	0.210504	0.0302347	0.783002	0.177905	0.101098		AF_57	0.173094	0.772595	0.192218	0.059417
AF_13	-0.0351693	0.72469	0.0648566	-0.00592078	0.0302648		AF_13	0.69113	0.00450186	0.176035	0.0529937	0.222661	0.0611604		AF_13	0.452745	0.438947	0.0229379	0.303953
AF_32	0.0967816	0.663088	0.0116134	0.109139	0.215283		AF_32	0.789345	0.0471811	0.11847	0.0490269	0.158999	0.0443739		AF_32	0.374915	0.489003	0.127729	0.163969
AF_42	0.233479	0.200914	0.235904	0.263613	0.431253		AF_42	0.487442	0.0951363	0.238963	0.119041	0.323713	0.0886051		AF_42	0.248709	0.66518	0.165391	0.0839042
AF_44	-0.124612	0.638752	0.225688	0.0640938	0.00761282		AF_44	0.292955	0.114215	0.522087	0.126064	0.249257	-0.0302173		AF_44	0.236962	0.533451	0.191484	0.0751166
AF_52	-0.0885752	0.782731	0.209792	0.0681598	0.0479312		AF_52	0.42516	-0.0446034	0.699877	0.0791908	0.0312309	0.0228214		AF_52	0.236623	0.703577	0.198208	0.131667
AD_14	0.73485	0.0760171	0.136094	0.186203	-0.00967719		AD_14	0.0242876	0.533652	0.0428104	0.0103972	0.199896	0.349455		AD_14	0.607693	0.21183	0.25273	0.306761
AD_35	0.795811	0.026319	0.115751	-0.0671589	0.0209497		AD_35	0.0469843	0.320329	0.123387	-0.0271786	0.0531801	0.70586		AD_35	0.681471	0.232608	0.281065	-0.0739305
AD_37	0.69381	0.264919	0.16024	-0.0497532	-0.232697		AD_37	0.0030768	0.476331	0.0591765	-0.0899872	0.113393	0.521916		AD_37	0.635303	0.13039	0.302671	0.178322
AD_41	0.782435	-0.170177	0.0979764	0.0472254	0.181862		AD_41	0.0574293	0.367114	-0.269918	-0.041384	0.227639	0.633297		AD_41	0.696183	0.155927	0.239784	0.0434052
AD_47	0.315609	0.479265	0.248659	0.165446	-0.192949		AD_47	-0.0223899	0.310282	0.453721	0.0793205	-0.0204662	0.254473		AD_47	0.226435	0.557006	0.245511	-0.0131275
AD_34	0.646302	0.255434	0.148648	-0.179543	-0.150299		AD_34	-0.0579692	0.11626	0.4132	0.132647	0.0481323	0.619442		AD_34	0.608861	0.240571	0.287793	0.0913261
AD_49	0.729759	0.0289077	0.0720398	-0.0107693	0.121247		AD_49	-0.0291304	0.196632	0.383558	0.0821699	0.0162722	0.635007		AD_49	0.587137	0.362624	0.276552	-0.020217
AD_56	0.725968	-0.12489	0.102014	0.178717	0.165375		AD_56	0.160207	0.416498	-0.187659	0.0899775	0.226815	0.550316		AD_56	0.546622	0.383331	0.280514	0.0589916
AD_60	0.705158	-0.418934	0.0569809	0.168298	0.267329		AD_60	0.166198	0.287372	-0.161826	0.186076	0.160986	0.624933		AD_60	0.450325	0.397842	0.306831	-0.0872871
AD_9	0.704764	-0.390669	0.0496182	0.184804	0.254135		AD_9	0.0963768	0.274903	-0.215573	-0.0466214	0.410754	0.51696		AD_9	0.486153	0.172845	0.20865	0.27583
MF_1	-0.184669	0.764251	0.095664	-0.0442537	-0.226444		MF_1	0.448049	0.0198054	0.6286	0.132681	0.0220982	-0.0302498		MF_1	0.457732	0.49815	-0.0241629	0.186499
MF_24	0.544298	-0.059728	0.196062	0.274719	0.40046		MF_24	0.694773	0.150008	0.21265	0.184619	0.159993	0.0943551		MF_24	0.320101	0.586915	0.266576	0.165672
MF_3	0.00649163	0.707614	0.0838145	0.0165213	-0.0609388		MF_3	0.368016	-0.0584289	0.684849	0.0952569	0.109414	-0.00983348		MF_3	0.377811	0.431726	0.0669445	0.334464
MF_33	0.254212	0.523155	0.176197	0.119211	0.360341		MF_33	0.667169	0.0269404	0.32864	0.126233	0.0550383	-0.00152146		MF_33	0.318991	0.544875	0.215365	0.21286
MF_39	0.490245	0.236548	0.181953	0.243322	0.385596		MF_39	0.706142	0.151098	0.183733	0.127257	0.11324	0.0405117		MF_39	0.503728	0.359237	0.180066	0.213949
MF_18	0.128797	0.736227	0.116024	0.0207722	0.186722		MF_18	0.447082	-0.0189732	0.593418	0.0461261	0.275531	0.0273388		MF_18	0.602208	0.177269	0.204555	0.344053
MF_19	0.2637	0.518722	0.00496501	0.139214	0.457312		MF_19	0.498621	0.125629	0.322796	0.00525911	0.466436	0.01298		MF_19	0.585308	0.158458	0.122575	0.249449
MF_31	-0.232634	0.836198	0.0500913	-0.118724	-0.14422		MF_31	0.517563	-0.0763148	0.590147	0.0998741	0.00626519	0.0163263		MF_31	0.257335	0.697509	0.0482876	0.122484
MF_50	0.0379063	0.781503	0.0614161	0.0528976	0.1897		MF_50	0.511069	-0.0764875	0.650132	0.0724812	0.0442409	-0.0389175		MF_50	0.367526	0.654193	0.083795	0.17243
MF_54	0.0498593	0.703846	0.0733059	0.113371	0.262648		MF_54	0.529415	0.018133	0.578607	0.0406704	0.148136	-0.0324368		MF_54	0.56134	0.389041	0.0426326	0.288281
MD_11	0.625102	-0.146841	0.0466659	0.406605	0.157415		MD_11	0.226522	0.304427	-0.0622438	0.0995674	0.624028	0.17554		MD_11	0.0703516	0.0897704	0.184275	0.693554
MD_21	0.11626	0.725577	0.103872	0.0117744	-0.0509431		MD_21	0.226198	0.253754	0.139176	0.149419	0.606922	0.123953		MD_21	0.582696	0.207289	0.133743	0.367192
MD_22	0.54149	0.390696	0.107314	0.25473	-0.0494455		MD_22	0.0473578	0.437055	0.157401	0.0989327	0.49334	0.274221		MD_22	0.477569	0.13375	0.288608	0.503334
MD_27	-0.060194	0.785758	0.0646931	0.00781535	0.0450813		MD_27	0.696383	0.184266	0.179081	0.188284	0.212869	0.00358956		MD_27	0.539555	0.415765	-0.0339035	0.29587
MD_29	0.517475	0.373533	0.183228	0.287155	0.00971307		MD_29	0.0910363	0.23787	0.522872	0.139399	0.399735	0.154968		MD_29	0.300304	0.22173	0.346883	0.479632
MD_45	0.101504	0.641086	0.161992	0.251793	0.0890159		MD_45	0.401311	0.273202	0.161996	0.125408	0.510947	0.0595703		MD_45	0.493953	0.297437	0.194371	0.360124
MD_59	0.624314	0.304341	0.186127	0.200501	-0.0383061		MD_59	0.153693	0.479653	-0.134554	0.136173	0.455401	0.303953		MD_59	0.389831	0.166429	0.264051	0.421116
MD_6	0.527463	0.251433	-0.0891369	0.260832	-0.0434028		MD_6	0.285955	0.144132	0.0817474	0.124108	0.614384	0.0339615		MD_6	0.16285	0.0441988	0.185024	0.692988
MD_7	0.495289	0.105225	0.149208	0.477773	0.122071		MD_7	0.304095	0.242991	0.082917	0.126842	0.669133	0.123724		MD_7	0.306823	0.140116	0.237215	0.622224
MD_8	0.335461	0.509205	0.112129	0.25843	-0.222523		MD_8	0.191877	0.0806435	0.28847	0.0456618	0.620521	0.123599		MD_8	0.140631	0.19213	0.11848	0.620565
PF_10	0.399865	0.280661	0.224142	0.503868	0.0335085		PF_10	0.461674	0.241467	0.251328	0.185093	0.333204	0.0459463		PF_10	0.0374156	0.595538	0.23038	0.209426
PF_16	0.330624	0.194111	0.144838	0.598258	0.126558		PF_16	0.614219	0.194103	0.356952	0.239632	0.0239551	0.00886466		PF_16	0.153412	0.645289	0.278705	0.137641
PF_2	0.259468	0.400204	0.173776	0.427168	-0.0124755		PF_2	0.300487	-0.0642472	0.743212	0.115831	-0.0446301	-0.0300068		PF_2	0.204056	0.34616	0.225546	0.271175
PF_20	0.100522	0.660418	0.201079	0.392201	-0.199469		PF_20	0.200444	0.171792	0.714629	0.204913	0.14945	-0.0399605		PF_20	0.315081	0.405514	0.465645	0.215898
PF_26	0.349339	0.392584	0.217441	0.580406	-0.0993928		PF_26	0.608462	0.222061	0.203249	0.172891	0.228971	0.0215649		PF_26	0.0644391	0.333041	0.455618	0.431725
PF_38	0.414929	0.240029	0.0718721	0.459604	0.168103		PF_38	0.485333	0.119747	0.0115418	0.0449459	0.344032	0.281719		PF_38	0.16669	0.16575	0.274138	0.211212
PF_4	-0.0775821	0.65655	-0.0507143	0.159708	-0.0668538		PF_4	0.567417	0.0665176	0.31693	0.118511	0.0557037	0.0332465		PF_4	0.267776	0.568814	0.119342	0.232827
PF_48	0.411142	0.0443928	0.144755	0.695655	0.153979		PF_48	0.632491	0.244018	0.270227	0.192676	0.211361	0.000648388		PF_48	0.239133	0.523274	0.373175	0.221731
PF_5	-0.0775164	0.646322	0.0372659	0.122364	-0.0938439		PF_5	0.291963	-0.0434614	0.720348	0.116935	-0.021087	0.0369265		PF_5	0.12356	0.575194	0.0581669	0.17647
PF_51	0.265757	0.478825	0.152685	0.457057	0.0211501		PF_51	0.531305	0.263913	0.227369	0.130807	0.21149	0.0392908		PF_51	0.0699324	0.542601	0.330058	0.199131
PD_12	0.489344	0.48414	0.123893	0.245126	-0.336074		PD_12	-0.0204647	0.596609	0.203242	0.0443525	0.153237	0.353563		PD_12	0.545981	0.182907	0.457936	0.158296
PD_17	0.740978	-0.225494	0.0454087	0.335311	0.100424		PD_17	0.113932	0.759647	0.0466364	0.0657527	0.146144	0.118081		PD_17	0.366795	0.225102	0.594247	0.209214
PD_23	0.756554	-0.0115162	0.0849485	0.406264	0.00496702		PD_23	0.143473	0.721036	0.0216968	0.0774087	0.227673	0.123389		PD_23	0.355834	0.242802	0.619186	0.184799
PD_30	0.685675	-0.0629617	0.0592651	0.512833	0.108882		PD_30	0.184194	0.245274	0.560642	0.132328	0.22162	0.068875		PD_30	-0.000481954	0.126235	0.607373	0.347758
PD_36	0.498303	0.489747	0.125662	0.22132	-0.241655		PD_36	-0.0373738	0.554965	0.439982	0.0408595	0.0185997	0.263339		PD_36	0.442185	0.347487	0.484251	0.156046
PD_40	0.727241	-0.406758	0.0390297	0.325801	0.224652		PD_40	0.195087	0.726616	-0.0726889	0.0471372	0.165571	0.107722		PD_40	0.153382	0.344959	0.587098	0.218447
PD_43	0.614133	0.0242808	0.147069	0.51407	0.0833581		PD_43	0.167341	0.667114	0.015596	0.138016	0.278688	0.163276		PD_43	0.343249	0.259938	0.555727	0.195061
PD_46	0.730907	0.0780191	0.0426677	0.36255	-0.0157789		PD_46	0.219438	0.715686	0.0337588	0.138775	0.0749021	0.115778		PD_46	0.275855	0.291909	0.609135	0.190221
PD_53	0.736847	0.154517	0.100114	0.22319	-0.0701276		PD_53	0.106262	0.714814	0.299225	0.138974	0.0217807	0.103803		PD_53	0.392506	0.272489	0.64085	0.136059
PD_58	0.772949	-0.178608	0.0363483	0.260593	0.110122		PD_58	0.155684	0.718141	-0.158798	0.0312294	0.177884	0.286559		PD_58	0.438616	0.165618	0.615015	0.148881
Expl.Var	13.5557	12.5389	3.53422	4.94151	2.01238		Expl.Var	8.68681	6.92179	7.92693	3.42806	4.66316	3.89008		Expl.Var	9.1587	11.0319	6.05364	4.79829
Prp.Totl	0.225929	0.208981	0.0589037	0.0823585	0.0335396		Prp.Totl	0.14478	0.115363	0.132116	0.0571344	0.0777193	0.0648347		Prp.Totl	0.152645	0.183865	0.100894	0.0799714
