# Supplementary material for: Human emotional evaluation of ancestral and modern threats: fear, disgust, and anger
Source: Front Psychol. 2024 Jan 4;14:1321053. doi: 10.3389/fpsyg.2023.1321053 (PMC10794497; doi:10.3389/fpsyg.2023.1321053)
Supplement: Supplementary file 4 [file Table_4.xlsx]

## Sheet: Sheet1
Supplementary Table S4: Full results of the item response analysis and subsequent Spearman's correlations between dicrimination coefficients and mean emotional ratings. The analyses were performed within stimuli categories, significant correlations are in bold.
Fear												Disgust												Anger
Item	Category	Discrimination coefficient	Std. Err.	z	P>|z|	95% CI		Mean fear	Spearman's r	p		Item	Category	Discrimination coefficient	Std. Err.	z	P>|z|	95% CI		Mean disgust	Spearman's r	p		Item	Category	Discrimination coefficient	Std. Err.	z	P>|z|	95% CI		Mean anger	Spearman's r	p
AF_13	Ancestral fear	1.18919	0.117426	10.13	0	0.959035	1.41934	5.80455	-0.683	0.03		AF_13	Ancestral fear	1.50427	0.147638	10.19	0	1.21491	1.79364	1.8303	0.314	0.377		AF_13	Ancestral fear	1.45383	0.117297	12.39	0	1.22394	1.68373	3.2303	-0.826	0.003
AF_15	Ancestral fear	2.78432	0.183532	15.17	0	2.4246	3.14403	3.54394				AF_15	Ancestral fear	3.25354	0.25912	12.56	0	2.74567	3.7614	2.25909				AF_15	Ancestral fear	1.63595	0.126024	12.98	0	1.38895	1.88295	2.90758
AF_25	Ancestral fear	2.42139	0.162808	14.87	0	2.10229	2.74049	3.09091				AF_25	Ancestral fear	3.78709	0.338337	11.19	0	3.12396	4.45022	1.77727				AF_25	Ancestral fear	3.88397	0.375209	10.35	0	3.14858	4.61937	1.48485
AF_28	Ancestral fear	3.58629	0.260212	13.78	0	3.07629	4.0963	4.2197				AF_28	Ancestral fear	3.56185	0.272426	13.07	0	3.02791	4.0958	2.61667				AF_28	Ancestral fear	3.6099	0.302905	11.92	0	3.01622	4.20359	1.80758
AF_32	Ancestral fear	1.0198	0.0947506	10.76	0	0.834088	1.2055	5.25152				AF_32	Ancestral fear	1.75541	0.186562	9.41	0	1.38975	2.12106	1.43788				AF_32	Ancestral fear	1.45381	0.116724	12.46	0	1.22503	1.68258	2.65152
AF_42	Ancestral fear	0.799619	0.0855133	9.35	0	0.632016	0.967221	4.55152				AF_42	Ancestral fear	1.50999	0.137756	10.96	0	1.23999	1.77999	1.97121				AF_42	Ancestral fear	2.4568	0.20309	12.1	0	2.05875	2.85485	1.78788
AF_44	Ancestral fear	1.11872	0.101759	10.99	0	0.919273	1.31816	4.76364				AF_44	Ancestral fear	1.53744	0.131074	11.73	0	1.28054	1.79435	2.53636				AF_44	Ancestral fear	2.05395	0.176703	11.62	0	1.70762	2.40028	1.95758
AF_52	Ancestral fear	1.41433	0.110459	12.8	0	1.19783	1.63082	4.58485				AF_52	Ancestral fear	1.68798	0.148517	11.37	0	1.39689	1.97907	2.07121				AF_52	Ancestral fear	2.53803	0.201408	12.6	0	2.14327	2.93278	1.93788
AF_55	Ancestral fear	2.90572	0.197346	14.72	0	2.51893	3.29251	3.30909				AF_55	Ancestral fear	3.361	0.262111	12.82	0	2.84727	3.87473	2.3303				AF_55	Ancestral fear	4.69814	0.460729	10.2	0	3.79513	5.60115	1.5803
AF_57	Ancestral fear	1.52742	0.117572	12.99	0	1.29699	1.75786	4.17727				AF_57	Ancestral fear	2.86987	0.226996	12.64	0	2.42496	3.31477	2.21061				AF_57	Ancestral fear	3.35297	0.277101	12.1	0	2.80986	3.89608	1.84242
AD_9	Ancestral disgust	3.092	0.2637	11.73	0	2.57515	3.60884	1.90758	-0.634	0.049		AD_9	Ancestral disgust	1.57584	0.119292	13.21	0	1.34204	1.80965	3.7197	0.283	0.429		AD_9	Ancestral disgust	1.42363	0.109343	13.02	0	1.20932	1.63794	4.34545	0.057	0.877
AD_14	Ancestral disgust	2.17545	0.160563	13.55	0	1.86075	2.49015	2.50303				AD_14	Ancestral disgust	1.54546	0.120968	12.78	0	1.30837	1.78255	5.49848				AD_14	Ancestral disgust	1.84064	0.13033	14.12	0	1.5852	2.09608	4.4197
AD_34	Ancestral disgust	1.80745	0.169313	10.68	0	1.47561	2.1393	1.54545				AD_34	Ancestral disgust	1.10275	0.0987578	11.17	0	0.909188	1.29631	4.24394				AD_34	Ancestral disgust	2.10467	0.143685	14.65	0	1.82305	2.38628	3.5803
AD_35	Ancestral disgust	3.83525	0.356915	10.75	0	3.13571	4.53479	1.55606				AD_35	Ancestral disgust	2.21233	0.157425	14.05	0	1.90378	2.52088	4.89091				AD_35	Ancestral disgust	2.59492	0.174235	14.89	0	2.25343	2.93642	3.78788
AD_37	Ancestral disgust	1.96161	0.181248	10.82	0	1.60637	2.31685	1.55455				AD_37	Ancestral disgust	2.0379	0.150487	13.54	0	1.74295	2.33285	5.34091				AD_37	Ancestral disgust	1.90167	0.135772	14.01	0	1.63556	2.16778	4.77273
AD_41	Ancestral disgust	4.66981	0.44733	10.44	0	3.79305	5.54656	1.69242				AD_41	Ancestral disgust	2.42668	0.175799	13.8	0	2.08212	2.77124	4.80758				AD_41	Ancestral disgust	2.59785	0.177241	14.66	0	2.25046	2.94524	4.34697
AD_47	Ancestral disgust	0.672368	0.0865469	7.77	0	0.502739	0.841996	3.41061				AD_47	Ancestral disgust	0.657248	0.0833117	7.89	0	0.49396	0.820536	4.33788				AD_47	Ancestral disgust	1.26234	0.122478	10.31	0	1.02229	1.50239	1.92424
AD_49	Ancestral disgust	3.45326	0.322633	10.7	0	2.82091	4.08561	1.42121				AD_49	Ancestral disgust	1.27366	0.103114	12.35	0	1.07156	1.47576	4.06818				AD_49	Ancestral disgust	2.83514	0.199227	14.23	0	2.44466	3.22561	2.48485
AD_56	Ancestral disgust	2.48736	0.184809	13.46	0	2.12514	2.84958	2.38182				AD_56	Ancestral disgust	1.85903	0.133415	13.93	0	1.59754	2.12052	3.71212				AD_56	Ancestral disgust	2.12594	0.144534	14.71	0	1.84266	2.40922	3.02879
AD_60	Ancestral disgust	3.07877	0.260952	11.8	0	2.56732	3.59023	2.05152				AD_60	Ancestral disgust	1.71725	0.128047	13.41	0	1.46628	1.96822	3.44697				AD_60	Ancestral disgust	1.93232	0.147858	13.07	0	1.64252	2.22211	2.33636
MF_1	Modern fear	1.67994	0.13466	12.48	0	1.41601	1.94387	5.35909	0.811	0.005		MF_1	Modern fear	3.14649	0.267927	11.74	0	2.62136	3.67162	1.93939	0.263	0.464		MF_1	Modern fear	1.69444	0.126323	13.41	0	1.44686	1.94203	3.1	-0.65	0.042
MF_3	Modern fear	1.66173	0.12238	13.58	0	1.42187	1.90159	4.39848				MF_3	Modern fear	3.29432	0.270655	12.17	0	2.76385	3.8248	1.98182				MF_3	Modern fear	1.88831	0.137393	13.74	0	1.61902	2.15759	3.09545
MF_18	Modern fear	2.43021	0.164251	14.8	0	2.10829	2.75214	4.95909				MF_18	Modern fear	3.22642	0.245333	13.15	0	2.74557	3.70726	2.34091				MF_18	Modern fear	1.72765	0.126872	13.62	0	1.47899	1.97631	4.49091
MF_19	Modern fear	1.70212	0.124962	13.62	0	1.4572	1.94704	5.06364				MF_19	Modern fear	2.19002	0.175862	12.45	0	1.84533	2.5347	2.13636				MF_19	Modern fear	1.50093	0.116743	12.86	0	1.27212	1.72974	4.62121
MF_24	Modern fear	0.349365	0.0813089	4.3	0	0.190002	0.508727	3.58939				MF_24	Modern fear	2.43131	0.22027	11.04	0	1.99959	2.86303	1.61818				MF_24	Modern fear	2.13625	0.159407	13.4	0	1.82381	2.44868	2.27576
MF_31	Modern fear	2.4908	0.195837	12.72	0	2.10697	2.87463	5.67727				MF_31	Modern fear	3.45808	0.305515	11.32	0	2.85928	4.05687	1.78333				MF_31	Modern fear	1.94437	0.162084	12	0	1.62669	2.26205	1.87576
MF_33	Modern fear	1.54158	0.113646	13.56	0	1.31884	1.76432	4.23939				MF_33	Modern fear	3.10498	0.284763	10.9	0	2.54685	3.6631	1.56212				MF_33	Modern fear	2.14912	0.158208	13.58	0	1.83904	2.4592	2.49545
MF_39	Modern fear	0.830391	0.0886541	9.37	0	0.656632	1.00415	4.09848				MF_39	Modern fear	2.45099	0.236528	10.36	0	1.9874	2.91457	1.46364				MF_39	Modern fear	1.91052	0.134116	14.25	0	1.64766	2.17338	3.3697
MF_50	Modern fear	3.0371	0.213097	14.25	0	2.61943	3.45476	5.05606				MF_50	Modern fear	4.502	0.400959	11.23	0	3.71613	5.28786	1.92879				MF_50	Modern fear	2.82081	0.21202	13.3	0	2.40526	3.23636	2.27879
MF_54	Modern fear	2.58357	0.184878	13.97	0	2.22121	2.94592	5.75909				MF_54	Modern fear	3.47572	0.276924	12.55	0	2.93296	4.01848	2.28182				MF_54	Modern fear	2.1332	0.151575	14.07	0	1.83612	2.43028	3.34242
MD_6	Modern disgust	1.49713	0.116574	12.84	0	1.26865	1.72561	3.03939	-0.553	0.097		MD_6	Modern disgust	1.69314	0.129746	13.05	0	1.43884	1.94743	2.94242	-0.271	0.449		MD_6	Modern disgust	1.76282	0.141133	12.49	0	1.4862	2.03943	5.75909	0.149	0.681
MD_7	Modern disgust	1.84007	0.131505	13.99	0	1.58233	2.09782	4.40455				MD_7	Modern disgust	2.65086	0.191319	13.86	0	2.27588	3.02584	2.95909				MD_7	Modern disgust	2.16379	0.15245	14.19	0	1.865	2.46259	4.76515
MD_8	Modern disgust	1.56912	0.120695	13	0	1.33256	1.80567	3.00606				MD_8	Modern disgust	1.53984	0.116616	13.2	0	1.31127	1.7684	3.4303				MD_8	Modern disgust	1.41823	0.112615	12.59	0	1.19751	1.63895	4.3803
MD_11	Modern disgust	1.27832	0.105443	12.12	0	1.07166	1.48499	2.93788				MD_11	Modern disgust	1.90253	0.13638	13.95	0	1.63522	2.16982	3.06364				MD_11	Modern disgust	1.4276	0.112839	12.65	0	1.20644	1.64876	4.72879
MD_21	Modern disgust	1.22009	0.111564	10.94	0	1.00142	1.43875	5.0803				MD_21	Modern disgust	2.04588	0.148086	13.82	0	1.75564	2.33613	3.80455				MD_21	Modern disgust	1.84615	0.136232	13.55	0	1.57914	2.11315	4.77424
MD_22	Modern disgust	2.71915	0.188556	14.42	0	2.34958	3.08871	3.52576				MD_22	Modern disgust	1.7112	0.123357	13.87	0	1.46942	1.95297	4.38182				MD_22	Modern disgust	2.46475	0.17063	14.44	0	2.13032	2.79918	4.51667
MD_27	Modern disgust	0.852249	0.0977357	8.72	0	0.66069	1.04381	5.61667				MD_27	Modern disgust	1.8208	0.164964	11.04	0	1.49748	2.14412	1.78636				MD_27	Modern disgust	1.28152	0.104681	12.24	0	1.07635	1.48669	3.79091
MD_29	Modern disgust	2.13177	0.145337	14.67	0	1.84691	2.41662	3.41818				MD_29	Modern disgust	1.34881	0.106236	12.7	0	1.14059	1.55703	3.43485				MD_29	Modern disgust	1.95185	0.137835	14.16	0	1.6817	2.22201	3.47576
MD_45	Modern disgust	1.18735	0.107181	11.08	0	0.977278	1.39742	4.97273				MD_45	Modern disgust	2.09948	0.163793	12.82	0	1.77846	2.42051	2.32879				MD_45	Modern disgust	1.61929	0.123086	13.16	0	1.37805	1.86054	4.05152
MD_59	Modern disgust	2.38583	0.165581	14.41	0	2.0613	2.71036	2.99848				MD_59	Modern disgust	1.61438	0.119808	13.47	0	1.37956	1.8492	3.54091				MD_59	Modern disgust	1.79531	0.128889	13.93	0	1.54269	2.04793	4.07273
PF_2	Pandemic fear	1.54184	0.113773	13.55	0	1.31885	1.76483	3.35606	-0.657	0.039		PF_2	Pandemic fear	2.08106	0.18389	11.32	0	1.72064	2.44148	1.83333	-0.471	0.17		PF_2	Pandemic fear	1.37175	0.113071	12.13	0	1.15013	1.59336	2.99545	-0.729	0.017
PF_4	Pandemic fear	1.11064	0.112085	9.91	0	0.890954	1.33032	6.01667				PF_4	Pandemic fear	2.21936	0.203096	10.93	0	1.8213	2.61742	1.61364				PF_4	Pandemic fear	2.08696	0.161683	12.91	0	1.77007	2.40386	2.46818
PF_5	Pandemic fear	0.858738	0.0884436	9.71	0	0.685392	1.03208	4.68636				PF_5	Pandemic fear	1.95384	0.165821	11.78	0	1.62884	2.27884	1.98636				PF_5	Pandemic fear	1.61507	0.147822	10.93	0	1.32535	1.9048	1.65455
PF_10	Pandemic fear	2.26719	0.15323	14.8	0	1.96686	2.56751	3.00759				PF_10	Pandemic fear	2.07657	0.17578	11.81	0	1.73205	2.4211	1.7697				PF_10	Pandemic fear	1.88432	0.157876	11.94	0	1.57489	2.19375	1.84394
PF_16	Pandemic fear	1.8863	0.130207	14.49	0	1.6311	2.1415	4.07424				PF_16	Pandemic fear	3.09771	0.276813	11.19	0	2.55517	3.64026	1.66667				PF_16	Pandemic fear	2.03098	0.165424	12.28	0	1.70676	2.35521	1.98788
PF_20	Pandemic fear	1.78436	0.126651	14.09	0	1.53613	2.03259	3.60243				PF_20	Pandemic fear	2.04161	0.156798	13.02	0	1.73429	2.34893	2.81364				PF_20	Pandemic fear	1.73276	0.133336	13	0	1.47143	1.9941	2.99545
PF_26	Pandemic fear	2.78923	0.190696	14.63	0	2.41547	3.16298	3.38636				PF_26	Pandemic fear	2.40009	0.211047	11.37	0	1.98644	2.81373	1.67727				PF_26	Pandemic fear	1.60368	0.125123	12.82	0	1.35844	1.84892	3.42424
PF_38	Pandemic fear	1.41021	0.10853	12.99	0	1.1975	1.62293	3.6197				PF_38	Pandemic fear	1.12091	0.114178	9.82	0	0.897124	1.34469	2.22273				PF_38	Pandemic fear	0.812583	0.0911164	8.92	0	0.633998	0.991167	4.57121
PF_48	Pandemic fear	2.07671	0.14186	14.64	0	1.79866	2.35474	3.9697				PF_48	Pandemic fear	2.83033	0.242657	11.66	0	2.35473	3.30593	1.81364				PF_48	Pandemic fear	2.2956	0.173494	13.23	0	1.95556	2.63564	2.60303
PF_51	Pandemic fear	2.12455	0.143254	14.83	0	1.84378	2.40532	3.57273				PF_51	Pandemic fear	2.2479	0.190664	11.79	0	1.87421	2.62159	1.76364				PF_51	Pandemic fear	2.26615	0.182366	12.43	0	1.90872	2.62358	2.05
PD_12	Pandemic disgust	1.37145	0.115547	11.87	0	1.14498	1.59791	2.28636	0.068	0.851		PD_12	Pandemic disgust	1.77892	0.125236	14.2	0	1.53346	2.02437	4.94091	-0.047	0.898		PD_12	Pandemic disgust	2.26227	0.152295	14.85	0	1.96378	2.56076	4.25758	-0.329	0.354
PD_17	Pandemic disgust	3.31005	0.234122	14.14	0	2.85118	3.76892	2.41515				PD_17	Pandemic disgust	2.44539	0.160609	15.23	0	2.1306	2.76017	3.6303				PD_17	Pandemic disgust	2.40119	0.158415	15.16	0	2.0907	2.71168	3.16818
PD_23	Pandemic disgust	4.08713	0.280023	14.6	0	3.5383	4.63596	2.54242				PD_23	Pandemic disgust	2.46341	0.162271	15.18	0	2.14536	2.78145	3.89394				PD_23	Pandemic disgust	2.59614	0.169909	15.28	0	2.26313	2.92916	3.55909
PD_30	Pandemic disgust	3.1692	0.205235	15.44	0	2.76695	3.57145	2.99697				PD_30	Pandemic disgust	0.80186	0.0901774	8.89	0	0.625116	0.978604	3.01061				PD_30	Pandemic disgust	1.14659	0.0982817	11.67	0	0.953961	1.33922	4.35
PD_36	Pandemic disgust	1.4513	0.117498	12.35	0	1.22101	1.68159	2.43788				PD_36	Pandemic disgust	1.43364	0.110258	13	0	1.21753	1.64974	4.66061				PD_36	Pandemic disgust	2.18321	0.148644	14.69	0	1.89187	2.47455	3.25303
PD_40	Pandemic disgust	3.26302	0.245626	13.28	0	2.7816	3.74444	2.2697				PD_40	Pandemic disgust	2.27302	0.153044	14.85	0	1.97306	2.57298	3.36212				PD_40	Pandemic disgust	1.94218	0.14262	13.62	0	1.66265	2.22171	2.49394
PD_43	Pandemic disgust	2.94238	0.184055	15.99	0	2.58164	3.30312	3.44545				PD_43	Pandemic disgust	2.21217	0.146833	15.07	0	1.92438	2.49996	3.58485				PD_43	Pandemic disgust	2.09232	0.140216	14.92	0	1.8175	2.36714	3.51212
PD_46	Pandemic disgust	3.23804	0.21637	14.97	0	2.81396	3.66211	2.41364				PD_46	Pandemic disgust	2.1862	0.147907	14.78	0	1.89631	2.4761	3.16515				PD_46	Pandemic disgust	2.27457	0.154218	14.75	0	1.97231	2.57684	3.05758
PD_53	Pandemic disgust	2.92338	0.209744	13.94	0	2.51229	3.33447	2.01515				PD_53	Pandemic disgust	2.12762	0.142948	14.88	0	1.84744	2.40779	3.41667				PD_53	Pandemic disgust	3.03609	0.204948	14.81	0	2.6344	3.43778	3.20303
PD_58	Pandemic disgust	3.61738	0.266883	13.55	0	3.09429	4.14046	2.14394				PD_58	Pandemic disgust	2.41943	0.160468	15.08	0	2.10492	2.73394	3.82879				PD_58	Pandemic disgust	2.5613	0.167141	15.32	0	2.23371	2.88889	3.70758
