# Supplementary material for: Human emotional evaluation of ancestral and modern threats: fear, disgust, and anger
Source: Front Psychol. 2024 Jan 4;14:1321053. doi: 10.3389/fpsyg.2023.1321053 (PMC10794497; doi:10.3389/fpsyg.2023.1321053)
Supplement: Supplementary file 5 [file Table_5.xlsx]

## Sheet: Raw scores
Supplementary Table S5: Data for the article "Human emotional evaluation of ancestral and modern threats: fear, disgust, and anger". Respondents' characteristics and raw scores from vignettes ratings are provided. The vignettes were scored according to fear, disgust and anger on a 7-point scale (7 = the highest intensity). The vignettes are coded based on their category (AF = ancestral fear, AD =…
				Fear scores
Resp. ID	Gender	Age	Biological education	MF_1	PF_2	MF_3	PF_4	PF_5	MD_6	MD_7	MD_8	AD_9	PF_10	MD_11	PD_12	AF_13	AD_14	AF_15	PF_16	PD_17	MF_18	MF_19	PF_20	MD_21	MD_22	PD_23	MF_24	AF_25	PF_26	MD_27	AF_28	MD_29	PD_30	MF_31	AF_32	MF_33	AD_34	AD_35	PD_36	AD_37	PF_38	MF_39	PD_40	AD_41	AF_42	PD_43	AF_44	MD_45	PD_46
1	female	22	1	7	3	4	6	3	1	3	1	1	1	2	1	7	2	2	3	2	5	6	2	5	2	2	3	2	1	7	2	3	1	6	7	5	1	1	5	2	4	4	1	1	6	3	7	3	2
2	male	22	1	7	1	5	7	1	1	6	3	1	1	4	1	3	1	2	2	1	3	3	4	6	3	1	1	1	1	5	2	1	1	6	3	4	1	1	1	1	1	1	1	1	3	3	3	1	1
3	female	20	1	2	2	3	6	5	6	2	1	1	2	1	1	4	1	1	4	1	3	5	1	4	1	1	1	1	1	5	2	1	1	5	3	4	1	1	1	1	4	3	1	1	2	1	3	2	1
4	female	20	1	7	1	7	7	5	6	6	5	2	2	2	4	7	4	2	4	2	4	6	3	5	7	5	7	2	3	7	3	6	4	7	7	7	1	1	6	2	6	5	1	3	4	4	7	4	2
5	female	20	1	7	3	5	7	7	3	4	6	1	5	2	2	7	3	7	7	2	6	5	3	5	5	5	2	7	4	7	7	6	2	7	7	7	1	1	3	2	6	6	2	1	5	3	7	6	3
6	male	21	1	7	2	6	6	7	1	5	1	1	3	1	2	5	2	2	3	2	5	5	4	6	4	2	1	1	3	7	2	3	2	6	4	4	1	1	4	1	1	2	1	1	3	2	2	6	2
7	female	20	1	7	5	4	7	7	4	7	4	1	4	2	4	7	1	3	5	4	6	7	5	7	5	4	5	2	6	7	2	3	3	6	6	5	1	1	2	1	4	6	3	1	7	6	7	6	3
8	female	21	1	5	4	6	7	7	3	5	5	1	6	5	3	5	1	3	6	1	3	5	4	5	4	2	2	4	4	4	5	4	2	7	6	3	1	1	1	1	3	3	1	1	1	2	3	5	1
9	female	19	1	4	2	3	7	7	3	4	2	1	2	5	3	6	1	1	4	1	6	7	4	4	3	2	3	4	4	6	3	4	4	7	5	5	1	1	2	1	4	3	1	1	3	5	4	6	3
10	male	19	1	5	1	3	5	1	4	2	1	5	1	1	1	4	1	1	4	1	5	3	2	2	3	1	2	1	1	4	1	3	2	7	3	2	1	1	1	2	4	1	1	1	3	1	5	4	1
11	female	19	1	6	4	4	6	6	3	6	5	1	2	3	4	6	1	3	4	1	5	4	3	5	2	2	3	2	2	6	3	1	2	6	6	4	1	1	2	1	3	4	1	1	2	4	4	6	3
12	male	19	1	6	3	5	6	5	1	3	1	1	1	1	1	4	1	3	3	1	3	2	3	4	3	1	1	1	2	6	2	1	1	7	6	3	1	1	1	1	1	3	1	1	3	2	2	3	1
13	male	19	1	6	2	3	6	5	5	6	2	3	3	2	2	6	2	4	3	1	5	4	2	4	4	2	1	2	3	4	3	2	3	6	5	2	1	2	1	3	4	2	1	2	4	2	4	2	1
14	female	24	1	3	1	4	6	6	1	1	1	1	1	3	1	6	2	1	1	1	4	3	1	7	2	1	1	1	1	1	2	2	2	7	6	2	1	1	1	1	1	1	1	1	5	1	3	1	1
15	female	21	1	7	4	3	7	3	1	2	1	1	1	1	1	7	1	1	3	1	4	6	2	5	1	1	3	1	2	7	2	1	1	7	5	3	1	1	1	1	1	2	1	1	2	1	2	3	1
16	female	20	1	7	3	3	7	7	3	1	1	1	1	1	1	7	1	1	4	1	2	3	1	3	1	1	1	1	3	7	2	4	5	7	7	4	1	1	1	1	5	3	1	1	1	3	1	4	2
17	female	19	1	7	1	5	7	7	5	3	1	1	3	1	1	7	1	1	3	1	7	7	1	7	5	1	6	1	1	7	7	2	2	7	7	3	1	1	1	1	5	2	1	1	1	1	2	6	1
18	female	19	1	6	3	7	7	7	7	6	6	1	1	4	1	3	1	3	2	1	6	7	2	7	6	1	3	3	4	6	7	3	3	7	7	5	1	1	2	1	2	5	2	1	2	3	3	6	2
19	male	20	1	6	1	4	5	4	2	3	2	1	2	1	2	5	2	2	3	1	3	5	2	6	3	1	2	2	3	4	3	3	1	5	3	5	2	1	2	1	1	5	1	1	2	2	4	3	1
20	female	19	1	6	4	7	7	7	3	3	1	1	1	1	1	6	2	1	5	1	4	3	2	4	3	1	1	1	1	6	5	4	3	6	6	3	1	1	1	1	2	4	1	1	4	2	6	4	2
21	female	19	1	7	3	2	7	5	4	4	4	4	3	3	2	6	3	3	1	1	7	7	5	7	7	1	2	2	4	7	7	5	2	7	7	4	3	1	2	2	5	5	1	3	7	2	5	3	1
22	male	19	1	7	2	6	6	4	2	3	4	1	2	2	1	6	1	2	1	1	5	4	2	5	3	1	2	2	3	5	6	1	1	7	4	3	1	2	3	1	4	4	1	1	2	3	5	3	2
23	female	19	1	6	4	4	6	5	4	4	3	1	3	3	2	6	4	3	5	2	5	4	3	5	3	2	3	2	2	6	3	4	2	6	5	4	2	1	3	2	4	4	3	2	5	4	4	6	3
24	female	20	1	6	4	6	7	7	3	2	2	1	2	4	2	7	1	1	3	1	7	7	5	6	4	2	5	4	5	5	4	4	4	7	6	3	1	1	2	1	5	4	1	1	3	4	5	2	1
25	female	21	1	7	2	7	7	7	2	3	3	1	3	3	3	7	3	7	3	3	5	6	6	6	6	5	6	5	5	7	7	5	3	7	7	6	1	1	2	1	1	7	1	1	6	6	7	6	2
26	male	20	1	5	1	1	6	5	1	2	1	1	1	1	1	1	1	1	1	1	3	3	1	5	4	1	1	1	1	5	2	4	1	7	2	2	1	1	1	1	1	3	1	1	2	1	2	4	1
27	female	22	1	7	2	4	7	7	2	3	3	1	3	1	1	5	1	2	7	2	7	7	5	6	5	1	3	1	6	7	3	2	2	7	4	3	1	1	1	1	6	2	1	1	7	3	7	6	5
28	female	21	1	7	6	6	7	7	7	4	3	2	4	1	2	7	3	2	6	3	7	7	3	7	6	3	1	1	4	7	2	1	1	7	7	2	1	1	3	1	4	3	1	1	1	2	2	5	1
29	male	22	1	7	1	5	7	7	6	4	3	1	2	3	4	7	3	1	5	3	6	6	3	6	3	3	2	1	3	7	3	2	2	7	5	5	3	2	3	3	4	4	2	4	6	5	4	6	3
30	female	20	1	1	3	6	6	6	6	3	4	2	3	3	4	2	3	2	3	3	5	6	5	6	6	5	6	2	4	2	3	4	4	7	6	5	1	3	6	5	1	5	4	2	5	4	6	5	4
31	female	19	1	5	5	7	7	7	6	2	2	1	3	2	4	7	1	1	7	2	7	7	7	7	4	3	6	1	3	7	2	3	6	7	6	4	1	1	4	1	6	5	3	1	3	4	4	4	3
32	female	21	1	7	1	7	7	5	1	5	1	1	2	1	1	7	1	6	6	1	6	6	5	7	1	1	2	2	4	7	2	1	1	7	5	4	1	1	1	1	1	5	1	1	2	1	5	6	1
33	male	19	1	6	5	5	7	6	5	4	6	1	6	2	2	7	2	4	5	4	5	6	6	7	4	4	1	4	4	7	6	4	5	7	7	5	2	1	3	1	5	5	2	2	2	2	1	5	4
34	female	20	1	7	3	7	6	6	1	4	2	1	5	2	1	7	1	4	2	1	7	5	2	7	6	1	4	2	2	6	4	2	1	7	7	7	1	1	2	1	1	5	1	1	1	1	1	7	1
35	female	20	1	7	3	5	7	7	2	6	7	1	1	6	1	7	1	3	2	2	5	5	4	7	7	1	5	4	3	7	5	6	1	7	6	6	1	2	5	1	5	6	1	2	1	3	6	7	1
36	female	22	1	7	1	7	7	7	5	5	1	1	2	2	3	7	1	7	2	3	7	7	2	7	3	1	1	3	1	7	7	2	1	7	7	4	1	2	3	5	5	3	1	1	1	3	1	5	2
37	female	20	1	7	4	4	7	7	3	4	7	2	7	3	4	7	7	7	7	5	7	7	4	5	5	4	4	6	7	7	7	4	5	7	7	5	2	2	7	2	4	4	5	3	2	4	2	5	4
38	female	19	1	7	7	7	7	7	7	7	7	1	7	7	2	7	1	4	7	1	7	7	3	7	7	5	5	1	7	7	3	7	5	7	7	7	1	1	1	1	5	7	1	1	1	3	7	7	3
39	female	19	1	7	4	7	7	7	7	7	7	3	6	6	3	7	5	7	7	7	7	7	7	7	6	5	7	6	6	7	7	7	7	7	7	7	1	5	7	2	4	7	4	5	7	7	7	7	7
40	female	20	1	7	1	4	7	3	2	1	2	4	2	1	1	5	1	1	4	1	5	5	2	2	1	1	1	1	1	6	3	1	1	6	6	2	1	1	1	1	1	2	1	1	2	1	3	2	1
41	male	19	1	4	1	5	4	3	1	5	1	1	1	3	1	3	2	2	1	1	6	7	1	5	4	1	1	3	1	4	3	2	1	6	3	2	1	1	1	1	1	3	1	1	4	1	6	4	1
42	female	20	1	5	5	6	7	7	2	5	3	1	2	2	1	7	1	3	4	1	7	7	4	3	4	1	4	2	3	5	4	3	2	7	5	3	1	1	1	1	1	3	1	1	5	1	7	7	1
43	female	19	1	7	2	6	6	2	1	2	3	1	2	2	1	7	1	3	6	2	7	7	5	6	2	2	5	2	3	7	6	2	2	7	5	5	1	1	2	1	5	6	1	1	7	3	7	7	2
44	male	19	1	7	1	7	7	7	2	6	2	1	1	2	1	6	2	1	3	1	3	4	2	5	4	1	1	1	3	7	2	3	1	7	5	5	1	1	1	1	1	5	1	1	5	2	5	4	2
45	male	20	1	7	1	1	6	5	7	5	4	1	1	1	1	7	1	2	1	1	4	2	3	3	2	1	1	2	2	5	2	4	1	7	5	1	1	1	2	1	1	2	1	1	1	1	1	5	1
46	female	19	1	6	1	4	7	4	6	1	1	1	3	6	1	6	1	1	6	1	4	5	1	2	1	1	1	1	2	6	1	2	1	5	5	3	1	1	1	1	3	4	1	1	5	2	6	4	1
47	female	20	1	6	3	5	6	4	1	6	3	1	3	1	1	3	4	1	3	1	4	5	5	5	6	3	4	1	2	5	4	2	3	7	5	3	5	1	1	1	3	5	1	1	2	5	4	5	4
48	female	19	1	6	3	6	7	7	7	5	2	1	2	7	1	6	1	5	3	1	6	7	3	3	5	1	1	1	4	7	7	2	2	7	6	6	1	1	2	1	5	4	1	1	3	3	6	7	2
49	male	23	1	3	1	7	5	4	3	3	1	1	1	1	1	5	1	2	2	1	4	6	1	3	2	1	7	3	1	4	4	1	1	7	5	4	1	1	2	1	1	3	1	1	6	2	2	2	1
50	female	19	1	7	3	6	7	5	1	5	4	1	4	3	2	7	4	7	5	1	6	4	6	5	4	1	7	6	6	7	7	6	2	7	7	4	1	1	2	2	2	4	2	1	5	5	5	6	4
51	male	19	1	7	1	5	7	5	1	2	1	1	1	1	1	4	1	2	1	1	2	2	1	6	3	1	1	1	1	4	2	2	1	4	3	3	1	1	1	1	3	2	1	1	6	1	2	5	1
52	male	20	1	7	1	4	6	7	2	3	2	1	2	2	1	5	1	1	1	1	4	4	1	4	3	1	2	1	1	7	2	3	1	4	3	4	1	1	1	1	2	1	1	1	1	2	3	5	1
53	male	19	1	5	2	2	6	4	1	2	3	2	2	1	2	5	2	3	5	2	5	1	2	6	2	3	2	2	3	6	4	2	2	3	4	2	2	3	2	2	2	3	2	2	2	4	3	3	2
54	female	19	1	7	7	7	7	6	5	5	4	1	2	1	1	7	1	4	5	1	4	7	3	4	1	1	5	4	4	7	7	2	1	7	7	7	7	1	1	1	1	6	1	1	5	1	7	7	1
55	female	19	1	6	4	2	7	7	5	6	5	1	3	2	3	7	1	1	7	1	7	6	3	7	5	1	1	1	3	4	5	1	1	7	7	7	1	1	1	1	1	3	1	1	4	1	2	6	1
56	female	20	1	5	4	6	5	4	2	3	2	2	3	2	3	4	3	4	3	3	4	4	3	7	4	2	3	2	4	5	5	3	3	7	3	4	2	5	4	2	4	4	2	6	3	2	3	4	3
57	female	19	1	1	2	3	1	1	1	2	1	2	1	1	1	1	1	2	1	1	2	1	1	1	1	1	4	2	1	1	2	1	1	1	1	1	1	1	1	1	1	1	1	1	1	1	4	1	1
58	female	19	1	7	5	7	7	7	7	7	7	1	2	2	7	7	4	1	4	3	4	7	2	7	6	4	4	1	3	7	1	7	2	7	7	3	4	3	4	4	3	4	3	2	3	3	5	7	3
59	female	20	1	7	4	4	7	5	1	3	4	1	2	2	1	6	1	2	2	1	2	3	2	7	1	1	1	1	1	6	2	2	1	6	6	1	1	1	1	1	1	3	1	1	1	2	3	4	1
60	female	21	1	7	7	4	7	7	5	7	4	1	3	1	3	3	1	7	6	1	2	2	3	5	5	1	4	7	7	7	7	1	1	7	7	1	1	1	5	1	2	6	1	1	4	3	5	7	1
61	male	19	1	5	2	3	5	4	3	4	2	2	2	1	2	6	2	4	3	2	3	5	2	2	3	2	2	2	3	4	4	2	2	7	5	2	1	1	1	1	2	2	1	1	3	3	3	4	2
62	female	20	1	4	3	2	6	2	1	3	1	1	1	1	1	1	1	2	2	1	3	4	2	2	3	1	2	1	1	2	2	2	1	7	2	2	1	1	1	1	1	2	1	1	2	1	2	3	1
63	male	20	1	7	1	7	6	7	4	5	1	1	3	4	1	5	1	2	4	1	5	3	1	5	4	1	1	3	5	7	4	1	1	6	6	5	1	1	1	1	1	3	1	1	3	1	3	3	1
64	female	20	1	4	5	4	7	7	6	6	5	2	5	2	4	6	2	3	6	3	5	3	6	5	6	6	5	2	4	6	3	4	3	6	5	5	3	3	4	6	5	5	5	5	3	4	2	5	4
65	male	31	0	4	1	1	4	1	1	3	1	1	1	1	1	2	2	4	2	1	3	2	1	6	2	1	1	2	1	1	3	2	1	5	2	2	1	1	2	2	1	2	1	1	4	3	5	3	1
66	female	18	1	6	3	7	7	3	3	4	7	1	3	1	1	4	1	2	3	1	5	2	4	2	1	1	1	2	2	4	3	1	1	7	6	1	1	1	1	1	1	2	1	1	3	2	5	6	3
67	male	19	1	7	7	7	7	7	7	6	5	1	5	7	5	7	4	4	6	5	7	7	6	7	6	5	7	1	6	7	2	3	5	7	7	5	3	1	5	1	7	5	4	1	2	5	2	5	5
68	female	20	1	7	4	5	7	7	1	5	6	2	7	2	6	7	5	7	7	2	4	6	6	7	2	2	3	5	4	7	7	2	2	7	7	6	2	1	2	1	2	5	2	1	3	3	5	6	3
69	female	20	1	7	2	7	7	7	5	5	1	1	2	1	1	6	1	3	3	2	3	3	2	5	3	1	3	4	2	7	5	2	1	5	4	6	1	1	1	1	1	5	1	1	3	2	4	4	1
70	male	20	1	5	2	4	3	2	1	3	1	1	1	1	1	4	1	3	3	1	3	2	2	3	2	1	3	2	3	2	4	2	1	5	3	2	1	1	1	1	1	3	1	1	3	2	3	2	1
71	male	18	1	6	3	3	6	4	4	4	1	1	2	1	1	3	1	1	3	1	4	3	1	3	4	1	3	1	3	6	2	1	1	7	6	3	1	1	1	1	1	3	1	1	4	2	5	1	1
72	female	18	1	7	3	7	7	5	3	3	3	1	4	4	3	6	3	5	5	1	7	6	3	4	4	2	1	3	4	7	7	2	1	7	6	6	1	1	2	1	1	5	1	1	7	3	6	5	1
73	female	20	1	7	3	7	7	7	1	5	2	1	1	5	4	6	3	5	5	1	7	7	6	7	6	2	5	4	3	7	5	4	4	7	7	7	1	1	5	1	4	6	1	1	7	4	7	6	1
74	female	20	1	5	1	3	4	7	4	2	2	1	2	1	1	7	1	1	1	1	7	7	1	4	3	1	4	1	1	7	3	4	3	7	7	4	1	1	4	1	3	4	1	1	3	2	5	3	1
75	male	20	1	5	1	3	7	4	1	2	2	1	2	2	1	6	2	1	6	1	6	5	4	5	1	1	5	1	2	5	2	1	2	7	5	3	4	1	3	2	3	5	1	1	5	3	5	5	2
76	female	20	1	4	3	2	6	6	2	3	1	1	2	1	2	4	1	2	2	1	3	4	3	5	3	1	1	2	2	7	5	1	2	7	5	3	1	2	2	1	2	3	1	1	7	1	6	3	1
77	female	23	1	7	7	7	7	7	3	7	5	4	6	5	2	7	4	7	5	4	7	7	5	7	7	5	6	6	5	7	7	6	5	7	7	6	6	4	5	2	6	6	2	6	3	5	7	7	3
78	male	21	1	6	3	4	7	6	1	1	1	1	1	1	1	3	1	2	3	1	5	6	3	3	3	1	1	1	1	6	3	1	1	7	3	5	1	1	1	1	1	2	1	1	5	1	7	3	1
79	female	20	1	5	5	6	6	4	2	3	2	1	2	2	3	5	2	3	3	2	6	6	4	4	2	2	3	2	4	7	3	3	3	7	6	4	1	1	3	1	3	3	1	1	2	4	3	2	2
80	female	20	1	5	1	5	5	6	1	5	1	1	1	4	3	7	4	1	4	1	3	1	3	4	2	1	1	2	3	7	6	3	1	7	6	5	1	1	1	1	3	1	1	1	5	2	5	6	1
81	female	22	1	7	7	5	7	7	5	7	7	4	7	5	7	7	5	4	7	4	6	7	7	7	7	7	7	1	7	7	3	4	7	7	7	7	7	1	7	1	7	6	2	1	5	7	6	7	5
82	female	21	1	7	3	7	7	7	5	6	5	4	4	2	3	6	4	1	5	3	6	6	3	7	5	4	4	1	2	6	1	4	3	7	6	5	2	2	5	4	2	5	2	2	3	3	3	6	3
83	female	33	1	5	1	3	4	2	1	2	1	1	2	1	1	5	1	2	3	1	6	5	2	4	1	1	4	1	1	5	3	2	1	3	2	3	1	1	1	1	1	3	1	3	2	1	3	3	1
84	female	20	1	5	2	5	7	6	1	3	2	1	2	1	2	7	2	2	3	2	5	5	4	5	4	1	5	2	3	6	5	3	4	6	5	3	1	1	2	1	2	4	2	1	4	3	6	6	2
85	female	22	1	7	5	7	7	7	7	3	1	1	1	1	1	7	1	2	1	1	5	5	2	7	5	1	5	1	3	7	1	1	1	7	6	2	1	1	1	1	7	3	1	1	1	2	1	7	1
86	female	20	1	3	3	2	5	3	1	3	1	1	2	1	3	5	1	2	1	1	3	2	2	5	3	1	2	2	2	4	4	1	1	5	2	3	1	1	1	1	2	4	1	1	3	1	6	3	2
87	male	18	1	7	3	7	7	7	1	7	2	1	2	2	1	4	1	4	4	1	7	7	6	4	4	1	3	2	3	7	4	4	1	7	5	7	1	1	1	1	1	6	1	1	7	6	5	7	1
88	female	19	1	2	2	7	7	6	1	6	1	1	1	1	1	6	1	7	2	1	5	2	2	6	2	1	5	6	5	7	7	5	2	7	7	6	2	1	2	1	1	6	2	2	6	3	6	6	2
89	female	21	1	6	1	4	7	5	1	2	3	1	3	1	1	6	1	3	3	1	3	4	3	3	1	1	3	2	2	5	4	1	1	5	4	3	1	1	1	1	1	3	1	1	3	2	4	2	1
90	female	31	1	5	1	6	6	6	1	2	1	1	2	1	1	5	1	2	1	1	4	5	4	6	3	1	5	2	2	6	3	3	3	5	6	2	1	1	3	1	2	4	1	1	6	2	6	6	2
91	female	25	1	6	6	6	7	5	5	2	2	1	1	1	2	7	2	3	3	1	3	3	3	4	4	2	2	3	3	5	5	3	3	7	5	4	1	1	3	1	3	3	1	1	3	3	4	4	1
92	female	25	1	6	2	3	7	3	3	3	2	1	2	1	2	7	3	4	2	1	5	7	2	5	2	2	6	4	2	5	6	2	2	6	6	6	1	1	2	1	1	6	1	1	5	2	5	3	1
93	female	23	1	7	3	4	7	7	3	5	1	1	4	2	2	7	2	4	6	1	4	4	3	6	5	1	5	2	2	7	4	6	2	7	5	3	1	1	2	1	5	6	1	1	4	2	5	7	2
94	female	28	1	6	3	3	7	6	7	3	1	1	1	2	3	7	1	2	5	1	5	6	2	6	5	2	6	3	4	7	6	5	2	7	5	5	1	1	2	1	2	3	1	1	1	2	1	4	2
95	female	30	1	7	3	4	7	5	1	7	1	1	3	1	1	4	2	5	3	1	7	7	5	7	2	1	3	2	3	7	5	3	4	7	7	6	1	1	1	1	5	4	1	1	4	3	7	7	2
96	female	45	1	5	2	4	5	6	6	4	7	2	2	4	2	6	3	2	3	1	7	4	2	4	2	2	4	1	2	5	6	4	2	7	6	6	4	1	2	1	2	4	2	1	4	3	6	2	2
97	female	54	1	7	4	4	7	5	7	6	7	1	6	6	6	7	4	3	7	3	7	7	6	7	6	5	4	6	6	7	6	5	6	7	7	6	1	1	6	1	6	4	4	1	7	7	7	7	5
98	female	30	1	7	6	7	7	7	7	7	7	5	6	5	6	7	6	6	7	6	7	7	7	7	7	6	7	6	6	7	7	7	6	7	7	7	6	6	7	6	6	7	6	6	7	6	7	7	6
99	female	29	1	7	3	4	7	4	2	5	4	1	2	1	2	6	3	3	6	1	6	4	4	5	3	1	1	1	3	6	1	1	2	6	6	3	1	1	5	1	5	2	1	1	4	3	2	4	1
100	female	40	1	7	1	7	7	3	1	3	1	1	1	1	1	5	1	2	1	1	2	3	1	2	2	1	2	3	2	5	3	1	1	7	6	1	1	1	1	1	1	1	1	1	3	2	5	3	1
101	male	25	1	3	3	5	6	6	2	3	2	1	2	3	1	4	1	3	3	1	4	3	2	2	1	1	2	2	2	5	3	2	1	6	5	2	1	1	1	1	4	3	1	1	3	2	3	2	1
102	female	32	1	6	4	5	7	5	4	7	5	3	5	5	5	7	5	5	6	1	6	7	6	7	6	5	4	4	5	7	7	5	5	7	6	6	1	1	5	1	5	5	5	1	6	6	7	6	5
103	female	29	1	7	7	7	7	4	1	7	1	1	1	2	5	6	1	7	7	1	7	7	7	5	6	3	1	4	6	7	7	4	3	7	7	6	1	1	6	1	7	6	4	1	6	5	6	5	2
104	female	25	1	7	7	7	7	7	7	7	6	1	6	7	3	7	7	5	6	3	7	7	6	7	7	4	4	3	5	7	5	7	5	7	7	5	2	4	7	3	6	7	4	3	7	6	5	7	4
105	female	39	1	7	1	7	7	7	1	7	7	1	7	1	3	7	1	2	3	3	7	5	5	7	1	1	1	7	1	7	7	3	1	7	7	5	1	1	1	1	5	5	1	1	1	5	1	7	1
106	female	30	1	7	3	5	7	7	1	3	2	1	4	1	1	7	1	6	3	1	3	1	4	7	5	3	2	1	1	5	7	5	3	7	7	5	1	1	2	1	1	5	1	1	3	3	5	5	1
107	female	49	1	6	1	7	7	4	1	6	1	1	1	3	3	7	1	3	6	1	5	7	5	7	5	1	3	3	5	7	7	6	6	7	6	7	1	1	5	1	1	4	2	1	7	6	7	7	2
108	male	43	1	3	5	2	7	7	1	5	5	1	3	1	3	7	1	7	7	3	2	4	6	4	2	3	4	4	3	5	6	2	3	4	7	3	1	1	4	1	7	2	1	1	5	3	5	1	1
109	male	24	1	7	2	6	6	5	3	5	3	1	2	4	2	6	1	1	2	2	4	4	2	6	3	2	2	3	4	7	3	3	2	7	5	4	1	1	2	1	2	4	1	1	1	3	3	5	1
110	female	37	1	6	5	6	7	6	3	6	7	1	4	5	5	7	4	2	5	1	6	6	4	6	6	3	5	1	4	6	2	6	4	7	7	7	1	1	3	1	6	5	2	1	5	2	6	7	2
111	female	33	1	5	1	5	7	5	5	4	2	1	1	2	2	7	3	1	4	2	3	2	2	7	5	2	7	1	3	4	1	3	2	7	7	4	1	1	4	2	1	4	1	3	1	4	2	4	2
112	female	19	1	3	5	5	6	7	6	4	3	3	2	2	4	6	3	7	6	2	7	7	3	5	4	3	2	7	1	6	7	2	1	7	7	5	3	2	3	2	2	3	1	2	5	3	4	4	3
113	female	19	0	7	7	7	7	7	5	7	6	2	7	6	7	7	7	7	7	6	7	7	7	7	7	6	6	6	7	7	7	7	7	7	7	7	4	2	7	4	5	7	6	5	2	7	3	4	5
114	female	18	1	7	1	7	7	2	1	3	2	1	6	1	3	6	1	6	5	1	7	3	4	5	3	2	6	6	6	7	7	1	2	7	6	7	1	1	2	1	2	6	1	1	7	2	6	3	1
115	female	25	1	6	2	3	6	2	3	2	3	1	1	1	1	5	1	3	1	1	4	5	1	5	1	1	1	1	1	4	5	1	1	7	5	3	1	1	1	1	1	3	1	1	1	1	5	5	1
116	female	21	0	7	6	7	7	7	5	4	4	1	5	2	1	7	1	2	4	2	7	6	5	7	5	1	3	1	5	7	4	1	3	7	5	5	1	1	3	1	4	5	3	1	3	2	3	5	1
117	male	64	1	7	3	6	6	6	1	1	1	1	1	1	1	7	1	1	2	1	4	4	2	5	1	1	2	1	2	4	1	1	2	5	3	4	1	1	1	1	3	3	1	1	7	1	7	4	1
118	female	18	0	7	6	7	7	6	6	5	6	1	2	1	3	7	5	7	6	1	6	7	4	7	5	4	5	7	3	7	7	4	1	7	7	5	3	1	1	1	7	5	1	1	7	6	6	6	3
119	female	37	1	7	5	6	7	7	7	5	1	1	1	1	1	7	1	5	1	1	6	1	3	3	1	1	2	3	3	7	6	4	1	7	7	6	1	1	1	1	5	5	1	1	7	1	7	7	1
120	male	60	0	7	7	7	7	7	1	1	7	7	6	6	1	5	1	2	1	1	5	1	5	1	1	1	1	2	6	7	6	5	6	6	1	6	1	1	1	1	1	1	1	1	2	1	1	5	1
121	male	19	1	4	1	5	2	3	1	2	1	1	1	1	1	1	1	3	1	1	3	2	1	3	5	1	1	1	1	6	5	2	1	3	1	3	1	1	1	1	1	3	1	1	1	2	4	3	2
122	female	38	0	4	2	7	7	7	5	5	2	1	1	1	1	7	4	3	3	1	6	7	5	3	2	1	1	1	2	6	4	3	1	7	7	4	1	1	1	1	1	5	1	1	5	2	2	3	1
123	male	42	1	6	1	6	6	4	2	4	1	1	1	1	1	7	1	2	1	1	2	2	2	2	2	1	1	1	1	2	3	3	1	5	4	3	1	1	1	1	1	1	1	1	1	1	3	4	1
124	female	50	1	7	5	5	7	7	7	5	5	1	4	7	1	6	1	5	3	1	7	6	5	6	4	4	2	3	7	7	6	6	6	7	7	5	1	1	1	1	6	5	1	1	1	4	1	7	1
125	male	64	0	7	5	5	7	6	1	1	1	1	1	1	1	7	1	4	1	1	2	2	1	1	1	1	1	2	1	7	3	2	1	6	6	4	1	1	1	1	1	5	1	1	1	1	1	5	1
126	female	61	0	7	5	5	7	7	2	2	5	1	5	5	2	6	1	5	1	1	5	5	2	3	2	3	2	3	5	7	4	3	5	7	4	4	1	1	1	1	4	3	1	1	3	4	7	5	1
127	female	86	0	7	7	6	7	7	5	5	5	1	7	1	2	7	1	7	1	1	5	3	6	1	3	5	5	7	1	7	7	4	6	7	7	6	1	1	1	1	1	5	1	1	7	5	7	7	1
128	female	54	1	7	3	5	7	6	5	5	5	1	2	5	2	7	1	5	2	1	4	5	3	5	5	1	4	3	2	5	5	4	1	6	5	4	1	1	2	1	3	5	1	1	4	2	6	5	1
129	male	59	1	5	5	1	5	5	1	3	3	1	4	1	1	6	5	6	6	6	7	7	7	7	7	6	5	6	5	7	7	5	5	5	6	7	5	5	5	4	5	5	5	4	6	6	7	5	5
130	female	61	0	7	3	7	7	2	7	7	7	2	7	6	6	7	7	4	7	7	5	1	7	7	7	5	7	5	6	7	6	5	6	7	7	5	3	2	5	7	6	7	5	1	5	6	1	7	5
131	male	62	0	7	1	7	7	7	1	1	1	1	1	1	1	7	1	1	1	1	5	5	1	7	1	1	1	1	1	7	1	1	1	7	7	5	1	1	1	1	7	1	1	1	1	1	7	1	1
132	male	58	1	3	2	2	4	4	2	3	2	2	2	2	3	6	2	1	2	3	4	4	3	4	2	3	2	2	3	4	3	3	2	6	5	4	2	3	4	2	3	3	2	2	3	3	4	4	3
133	male	81	1	7	1	2	6	6	1	4	1	1	2	1	2	7	1	2	4	2	3	1	1	3	1	2	2	2	1	6	3	3	2	6	1	3	1	1	3	1	1	2	1	1	6	3	1	1	3
134	male	68	1	6	2	5	7	5	1	3	1	1	2	2	2	4	3	7	3	1	3	5	3	5	2	1	2	6	3	5	7	2	1	6	5	2	1	1	2	1	2	4	1	1	1	2	3	3	2
135	male	70	1	7	5	6	7	6	4	2	2	1	1	2	3	7	2	2	5	2	7	6	6	6	5	4	3	2	3	7	5	5	4	7	5	2	2	2	2	1	2	5	2	2	3	3	6	6	2
136	female	71	1	7	1	1	7	7	1	7	1	1	4	1	1	7	1	4	6	1	6	7	7	7	1	1	6	4	4	7	4	4	3	7	7	6	1	1	1	1	4	6	1	1	6	6	7	7	4
137	female	64	1	7	1	5	7	6	1	1	1	1	2	1	1	7	1	5	5	1	7	7	5	7	1	1	1	2	1	7	2	1	1	7	5	1	1	1	1	1	1	5	1	1	7	1	7	7	1
138	male	64	1	7	1	6	7	6	1	1	1	1	5	1	1	7	1	4	2	1	6	5	6	7	1	1	4	2	4	7	6	7	1	2	7	7	1	1	1	1	7	5	1	1	5	7	5	7	5
139	female	68	1	5	3	1	6	5	3	4	1	1	1	1	5	7	5	3	5	5	5	5	5	6	5	3	2	4	3	5	7	3	3	7	7	4	1	1	5	1	1	5	1	1	7	5	7	5	2
140	female	67	0	7	7	7	7	7	7	7	7	7	7	7	7	7	7	7	7	7	7	7	7	7	7	7	7	7	7	7	7	7	7	7	7	7	7	7	7	7	7	7	7	7	7	7	7	7	7
141	female	66	1	6	1	3	7	5	1	4	1	1	5	1	1	7	1	2	6	1	5	1	4	1	1	2	2	1	5	4	1	1	6	6	4	1	1	1	1	1	1	1	1	1	1	2	5	6	1
142	female	54	0	7	3	4	7	6	7	5	5	1	1	3	1	7	1	2	2	1	6	6	3	6	4	2	1	1	1	6	1	3	1	3	5	3	1	1	1	1	2	1	1	1	1	2	1	2	2
143	female	53	1	3	1	3	6	6	3	5	4	1	2	1	1	7	1	2	2	1	7	7	3	7	3	1	4	3	1	5	2	3	1	7	5	7	1	1	1	1	3	3	1	1	7	1	3	5	1
144	female	52	1	6	6	4	7	7	4	6	7	1	4	1	3	7	3	4	6	7	7	7	7	7	7	7	7	7	6	7	7	3	3	7	7	7	1	3	5	5	5	5	1	3	7	3	7	7	2
145	female	56	0	7	6	7	7	7	1	6	2	1	5	1	7	7	1	7	7	1	7	7	7	7	7	1	1	1	7	7	7	1	1	7	7	1	1	1	1	1	1	1	1	1	7	7	6	2	2
146	female	53	1	7	7	7	7	7	6	7	7	1	6	3	5	7	5	6	5	1	5	6	6	7	5	5	4	6	6	7	7	6	6	7	6	7	1	1	2	1	6	6	2	1	2	5	6	6	4
147	female	77	1	1	1	6	7	7	1	1	1	1	6	1	1	7	1	1	7	1	7	7	7	6	6	1	1	2	2	7	2	1	1	7	6	6	1	1	1	1	7	6	1	1	7	5	7	6	1
148	female	88	0	7	1	1	5	3	1	1	5	1	1	2	1	7	1	1	2	2	5	7	2	7	1	1	1	1	3	7	2	5	1	7	7	7	1	1	1	1	7	7	1	1	1	1	1	7	1
149	male	76	1	4	1	1	6	3	1	4	1	1	2	1	4	7	1	3	2	1	4	5	3	7	1	1	2	2	1	4	5	1	1	6	6	1	1	1	6	1	1	4	1	1	4	1	1	7	1
150	male	79	1	7	1	7	7	7	7	7	7	7	7	7	7	7	7	7	7	7	7	7	7	7	7	7	7	7	7	7	7	7	7	7	7	7	2	7	2	7	7	5	2	7	7	7	7	7	7
151	female	65	1	4	3	6	7	7	6	5	1	1	4	2	3	7	6	4	6	5	5	7	7	7	7	7	7	5	5	5	3	5	5	7	7	7	1	1	6	5	7	7	3	1	6	5	7	6	2
152	female	73	1	7	4	7	7	7	7	7	2	1	1	1	2	7	2	6	7	4	5	7	7	7	5	5	3	3	6	7	7	6	6	7	7	7	1	1	6	3	7	7	1	1	6	6	7	7	6
153	female	79	1	7	1	7	7	5	1	1	1	1	5	1	1	7	1	5	5	1	7	7	1	7	1	1	4	2	1	7	5	1	1	7	7	7	1	1	1	1	1	7	1	1	5	1	6	7	1
154	male	70	1	7	1	7	7	5	1	1	6	1	5	1	1	7	1	6	5	1	7	1	6	1	1	1	1	3	6	7	5	6	1	7	5	3	1	1	1	1	6	4	1	1	4	1	4	7	1
155	female	67	1	7	2	4	7	7	1	4	4	1	1	1	3	7	3	3	4	1	6	6	3	7	4	3	2	3	2	7	4	3	3	7	7	6	1	1	3	1	2	4	1	1	3	3	5	6	2
156	female	79	1	7	1	7	7	7	1	1	1	1	5	1	1	7	1	5	5	1	5	7	5	5	1	1	5	4	5	5	5	1	1	7	7	7	2	1	1	1	1	5	1	1	7	6	7	5	1
157	female	72	1	7	4	5	7	7	5	6	3	1	5	2	4	7	2	3	7	2	6	4	4	7	4	2	1	1	3	5	3	2	2	5	4	6	1	1	3	1	3	2	1	1	7	2	7	5	1
158	female	42	1	7	5	7	6	3	1	3	1	1	1	1	1	7	1	2	2	1	4	2	2	6	2	1	3	2	2	3	2	1	2	7	2	4	1	1	1	1	2	3	1	1	2	1	3	3	1
159	female	62	1	7	2	7	7	7	1	1	1	1	2	1	1	7	1	2	2	6	6	6	4	7	3	2	3	2	1	7	7	3	1	7	6	5	1	1	1	1	1	2	1	1	5	2	7	7	2
160	male	84	1	6	1	1	7	7	1	1	1	1	1	1	1	7	1	1	5	1	5	5	4	1	1	1	2	2	1	5	5	1	1	2	6	5	1	1	1	1	1	1	1	1	7	1	1	5	1
161	female	57	1	7	6	7	7	7	6	6	6	5	6	6	6	7	6	7	6	6	7	7	7	7	7	6	7	7	7	7	7	7	5	7	7	7	2	1	7	5	7	7	4	3	7	7	7	7	6
162	female	69	1	7	5	6	7	5	1	1	1	1	3	1	1	7	1	1	6	1	4	6	5	6	1	1	1	1	5	5	7	1	1	7	5	3	1	1	1	1	1	7	1	1	3	1	7	6	1
163	female	68	1	7	6	7	7	3	1	6	1	1	1	1	1	7	1	2	5	1	7	7	6	7	1	1	3	2	2	7	5	7	1	7	7	2	1	1	7	1	7	7	1	1	6	7	7	7	1
164	female	68	1	7	1	7	7	7	7	5	5	1	3	3	3	7	2	2	7	3	5	5	5	7	6	3	1	2	6	7	5	5	5	7	7	6	3	1	3	2	6	2	3	1	7	6	7	7	5
165	female	74	1	7	7	7	7	7	7	7	7	7	7	7	7	7	7	7	7	7	7	7	7	7	7	7	7	7	7	7	7	7	7	7	7	7	7	7	7	7	7	7	7	7	7	7	7	7	7
166	male	21	1	1	7	3	7	7	3	4	1	1	2	3	1	7	1	3	3	1	5	7	5	6	3	1	5	3	3	7	6	5	2	7	6	5	1	1	1	1	5	2	1	1	6	5	6	6	1
167	female	73	0	7	1	7	7	1	1	1	7	1	5	1	1	7	1	3	1	1	1	1	7	1	1	1	1	1	1	7	1	1	1	7	7	5	1	1	1	1	7	1	1	1	3	1	7	7	1
168	female	72	0	7	1	1	7	6	1	1	1	1	5	1	1	7	1	6	6	1	7	6	6	1	1	1	5	5	1	5	7	1	1	7	7	5	1	1	1	1	1	4	1	1	7	1	7	6	1
169	male	75	0	2	1	1	7	7	1	1	1	1	1	1	1	7	1	7	1	1	3	3	3	6	1	1	1	4	1	3	6	1	1	6	5	1	1	1	1	1	1	1	1	1	1	1	1	1	1
170	female	70	0	6	1	1	7	3	5	3	3	1	1	1	2	4	1	5	2	1	3	5	1	4	1	2	1	5	5	5	5	3	3	6	6	5	2	2	1	1	2	3	3	1	5	4	6	5	3
171	female	61	0	7	5	3	7	5	3	7	1	1	1	1	1	7	1	5	7	1	7	4	5	7	5	4	5	5	5	7	5	5	5	7	6	5	1	1	3	1	5	5	1	1	5	5	7	3	1
172	male	53	0	6	2	2	7	5	2	3	2	2	3	2	2	7	2	2	3	2	5	3	2	3	3	2	2	2	2	7	3	3	2	6	2	2	1	1	3	1	1	3	1	1	1	1	1	6	1
173	female	44	0	6	5	6	7	7	3	5	2	1	4	2	3	7	3	4	5	2	6	6	6	7	3	2	6	5	2	5	4	5	3	6	5	5	1	1	3	1	4	6	2	1	4	2	7	6	2
174	male	62	0	7	6	5	7	5	2	6	2	1	1	2	6	7	3	2	5	7	6	2	7	6	2	3	1	1	3	6	6	5	3	6	6	1	1	1	3	2	2	2	2	2	4	6	7	2	3
175	female	67	0	7	6	6	7	5	1	2	1	1	4	1	3	7	1	1	4	1	5	2	6	5	1	1	2	2	5	6	1	1	3	6	5	3	1	1	1	1	6	3	1	1	7	6	7	5	1
176	female	66	0	7	1	7	7	7	4	3	1	1	4	1	1	7	4	7	7	1	7	7	7	7	2	2	3	3	6	7	7	4	4	7	5	7	1	1	3	1	5	5	1	1	7	3	7	7	1
177	female	68	0	7	7	6	7	6	1	6	1	1	5	1	1	7	1	7	5	1	7	7	7	7	1	1	5	7	7	7	7	6	1	7	7	6	1	1	1	1	1	5	1	1	7	7	7	7	1
178	female	65	0	7	6	4	7	4	2	3	2	1	5	3	4	6	6	2	3	2	5	5	5	7	5	3	4	4	4	5	6	4	4	6	5	4	2	3	5	3	6	3	3	3	5	4	7	7	3
179	female	69	0	7	1	6	7	5	4	5	2	1	1	2	1	7	7	7	5	4	6	6	5	7	5	3	2	7	3	7	7	5	4	6	7	5	2	1	4	1	5	5	2	1	7	3	6	6	3
180	female	63	0	7	5	7	7	6	3	4	5	1	3	1	1	7	1	3	6	1	5	5	6	5	2	2	3	3	5	7	5	2	5	7	7	5	1	1	2	1	5	4	3	2	6	3	7	3	2
181	female	80	0	6	2	1	6	3	1	1	1	1	2	1	1	7	1	1	4	1	1	1	4	3	1	1	1	1	2	2	1	1	1	4	5	1	1	1	1	1	1	1	1	1	3	1	5	4	2
182	female	69	0	7	2	2	6	4	1	1	1	1	1	1	1	7	1	3	3	1	4	4	1	6	6	1	3	3	1	7	5	3	1	7	5	4	1	1	1	1	1	3	1	1	5	2	7	2	2
183	female	73	0	7	5	6	7	7	7	5	5	6	7	5	5	7	5	5	7	1	7	7	7	7	5	5	5	4	5	7	5	5	5	7	7	5	1	1	3	3	7	5	3	1	5	5	6	5	5
184	female	55	0	7	1	7	7	7	7	4	7	1	1	1	1	7	1	7	5	1	7	7	3	7	2	1	7	1	1	7	3	3	1	7	7	7	1	1	1	1	3	7	1	1	1	1	1	7	1
185	female	71	0	6	4	6	7	5	1	1	1	1	3	1	1	7	1	6	6	1	5	6	6	6	1	1	5	4	4	7	7	4	1	7	6	6	1	1	1	1	1	5	1	1	3	1	7	6	1
186	female	80	0	1	1	1	7	7	1	1	1	1	6	1	1	7	1	7	6	1	1	1	5	1	1	1	4	6	1	1	6	1	1	7	4	6	1	1	1	1	1	5	1	1	5	1	7	5	1
187	female	70	0	5	1	1	5	5	1	2	1	1	1	1	1	7	1	2	1	1	3	3	3	7	1	1	1	3	1	3	5	1	1	7	6	3	1	1	1	1	1	1	1	1	1	1	5	3	1
188	male	49	0	4	3	3	6	4	3	3	2	1	1	2	2	7	1	3	4	2	6	6	4	4	2	2	4	2	3	4	6	2	2	3	4	3	1	1	2	1	2	2	1	1	1	3	3	6	1
189	male	70	0	7	6	7	5	5	5	6	5	1	5	3	2	7	5	5	6	5	6	6	5	7	7	3	3	2	5	7	7	6	5	7	5	5	1	1	3	2	3	7	1	1	3	5	6	5	2
190	male	76	0	7	7	7	7	7	7	6	7	5	5	6	6	7	5	5	4	5	7	7	7	7	5	5	7	1	4	7	7	7	3	7	7	7	5	3	4	3	5	7	5	3	7	7	7	5	7
191	male	64	0	7	6	6	7	6	4	6	5	2	5	1	3	7	4	4	5	4	7	6	5	7	4	5	4	3	5	7	6	5	4	7	7	6	3	3	4	3	5	6	3	2	6	4	6	7	5
192	male	71	0	4	4	4	4	3	1	4	5	1	2	3	2	7	2	4	3	3	1	1	4	6	2	2	1	1	6	7	3	3	3	7	6	3	1	1	4	2	3	2	2	1	3	4	1	7	2
193	male	66	0	7	7	6	7	7	1	5	1	1	4	1	1	7	1	1	5	1	7	6	7	1	1	1	7	5	1	7	5	6	1	7	7	7	1	1	1	1	5	5	1	1	5	7	5	6	7
194	female	73	0	7	3	5	7	3	3	5	1	1	3	3	6	7	5	5	5	3	5	6	6	7	5	4	2	3	5	7	7	4	3	7	7	5	2	2	4	3	5	5	2	2	7	5	7	7	4
195	female	77	0	6	1	1	7	2	1	5	1	1	1	1	2	7	1	2	1	1	3	2	3	1	1	1	1	3	1	3	3	1	1	7	5	1	1	1	1	1	1	1	1	1	3	1	3	7	1
196	female	75	0	6	4	3	7	6	1	5	1	1	4	1	4	7	1	5	6	1	6	5	6	6	6	1	4	4	4	6	6	4	1	7	6	5	1	1	1	1	5	4	1	1	4	4	7	7	1
197	female	75	0	7	4	1	7	7	1	1	1	1	3	1	1	7	1	7	5	1	7	1	4	1	1	1	5	7	1	7	7	1	1	7	7	1	1	1	1	1	1	4	1	1	7	5	1	7	1
198	female	69	0	7	7	7	7	7	7	7	7	1	7	1	1	7	1	7	7	1	7	7	4	7	1	1	5	7	7	7	7	1	1	1	7	7	1	1	1	1	7	7	1	1	7	1	7	5	1
199	female	73	0	7	3	6	7	7	6	6	5	1	3	1	4	7	2	6	7	2	7	6	7	7	6	5	6	6	6	7	7	6	6	6	7	6	1	2	7	2	6	6	2	2	7	6	7	7	7
200	female	76	1	5	1	7	6	7	1	6	1	1	6	1	1	7	1	7	6	1	7	1	1	7	1	1	1	7	6	7	6	1	1	7	6	1	1	1	1	1	1	1	1	1	6	1	7	7	1
201	female	20	1	6	5	4	6	6	2	6	3	4	4	3	2	6	2	6	2	3	4	5	3	6	5	3	3	4	4	5	5	3	3	6	5	5	2	2	3	2	5	5	1	3	4	3	3	5	2
202	male	66	0	7	7	7	7	5	1	1	1	1	1	1	1	7	1	5	6	1	1	7	1	7	1	1	4	1	1	7	3	3	1	7	7	1	1	1	1	1	1	1	1	1	5	3	4	7	1
203	male	64	0	2	1	2	3	2	1	2	1	1	1	1	1	2	1	1	2	1	3	2	1	3	2	1	1	1	1	3	1	2	1	2	2	1	1	1	1	1	1	2	1	1	2	1	2	3	1
204	female	68	1	7	7	7	7	3	1	6	1	1	1	1	1	7	1	2	4	1	7	7	6	7	1	1	2	2	2	7	7	7	1	7	7	1	1	1	7	1	7	7	1	1	6	7	7	7	7
205	female	74	0	7	1	7	7	7	1	1	1	2	1	1	7	1	1	1	1	7	7	1	1	1	1	1	1	7	7	1	1	1	5	1	1	1	1	1	1	1	1	1	1	1	4	1	1	6	1
206	male	55	0	6	6	5	6	5	2	4	6	1	4	3	5	5	4	7	7	6	6	6	6	6	5	5	4	6	5	6	6	5	5	6	6	5	1	1	5	2	6	5	4	1	5	6	7	7	5
207	female	57	0	7	1	6	7	3	5	4	7	1	3	5	5	7	2	7	7	7	4	5	7	7	5	4	1	7	7	7	7	6	5	7	6	5	4	1	7	1	7	6	1	1	3	7	7	7	4
208	female	52	0	7	1	1	7	1	1	5	1	1	5	1	1	7	1	7	7	1	5	1	5	7	1	1	5	7	1	7	7	1	1	6	5	1	1	1	1	1	1	4	1	1	7	1	7	6	1
209	female	51	0	7	7	7	7	5	2	7	5	5	5	6	6	7	7	7	7	5	7	7	7	7	6	5	6	6	6	7	7	7	6	6	7	7	2	6	7	7	7	7	5	6	7	7	7	7	6
210	male	53	0	7	1	7	7	7	7	7	7	1	7	1	7	7	7	7	7	7	7	7	7	7	1	7	7	1	7	7	7	1	7	7	7	7	1	1	7	1	7	7	7	1	1	7	7	7	7
211	male	61	0	7	6	5	7	5	5	5	6	1	6	6	7	7	5	7	7	5	7	7	6	7	6	6	5	7	7	6	7	6	6	6	7	5	1	2	6	2	5	5	6	2	7	7	7	7	7
212	female	57	0	7	5	7	7	7	5	7	7	1	6	3	7	7	2	2	7	5	7	5	7	7	7	5	4	2	7	7	2	7	5	7	7	4	5	7	5	5	5	7	5	5	7	7	7	7	7
213	female	62	0	7	2	6	7	3	4	7	7	1	4	2	1	7	2	4	4	1	7	7	5	7	2	1	3	6	1	4	4	4	1	5	2	2	4	1	3	1	1	2	1	1	4	2	4	7	1
214	male	65	0	6	6	5	6	5	4	6	6	1	5	5	5	5	5	1	5	4	5	6	5	6	5	4	4	2	5	5	1	4	4	5	5	4	1	1	3	2	4	4	3	1	3	3	4	5	4
215	female	65	0	7	6	7	7	6	5	6	6	1	5	5	6	7	2	7	7	5	6	6	5	6	5	4	4	6	7	5	7	5	5	6	6	5	1	1	7	2	7	5	5	1	5	6	7	7	5
216	female	62	0	7	6	5	7	4	4	5	4	1	2	5	5	7	5	6	7	7	4	7	7	7	6	5	2	7	7	7	6	6	5	6	6	4	1	2	6	2	6	6	3	1	4	7	7	7	6
217	female	65	0	6	7	6	6	5	5	6	6	2	5	5	6	6	3	5	6	5	7	6	5	7	6	5	4	5	6	5	5	4	6	6	7	5	1	2	6	2	6	5	5	2	6	7	7	7	6
218	male	62	0	7	6	6	7	7	7	7	7	6	5	5	7	7	7	6	7	7	7	7	7	7	7	7	7	7	7	7	7	7	7	7	7	7	5	5	7	6	7	6	6	6	7	7	7	7	7
219	male	51	0	7	1	7	7	5	1	1	7	1	6	1	1	7	1	1	6	1	1	1	7	1	1	1	5	6	7	7	1	7	6	6	7	1	1	1	1	1	1	6	1	1	3	1	7	6	1
220	female	56	0	7	6	6	7	7	6	6	6	1	7	4	6	7	7	7	7	7	7	7	7	7	6	7	7	5	7	7	7	7	7	7	7	5	4	2	7	5	5	7	5	4	7	7	7	7	7
221	female	51	0	2	1	5	5	3	1	3	3	1	2	1	1	5	1	1	3	1	1	3	3	3	1	1	3	1	1	5	1	1	1	5	1	2	1	1	1	1	1	2	1	1	5	3	3	3	1
222	male	58	0	7	7	7	7	7	7	7	7	5	7	7	7	7	7	7	7	7	7	6	6	7	7	6	7	6	6	7	6	7	7	7	7	7	5	5	7	4	7	7	6	5	7	7	7	7	5
223	male	60	0	6	1	3	7	6	1	3	3	1	1	1	2	5	2	2	2	1	3	3	3	4	3	2	1	1	1	4	1	1	1	4	5	2	2	1	2	1	1	2	1	1	4	3	4	3	1
224	female	56	0	7	1	7	7	5	7	7	7	1	3	3	4	7	7	7	4	7	7	7	7	7	7	7	7	7	7	7	7	7	7	7	7	7	2	2	7	5	4	7	3	4	7	7	7	7	7
225	male	64	0	1	1	5	7	7	1	1	1	1	2	1	1	1	1	3	1	1	2	1	3	1	1	7	1	3	2	1	1	5	1	1	2	1	4	1	1	1	1	1	3	1	4	1	3	1	1
226	female	50	0	7	7	7	7	5	1	1	1	1	1	1	1	5	1	1	1	1	7	7	7	1	1	1	5	1	1	7	7	1	1	7	7	1	1	1	1	1	1	2	1	1	6	1	6	7	1
227	male	25	0	6	5	3	5	4	4	6	5	2	2	2	3	7	1	2	3	2	6	6	5	7	6	4	3	4	3	6	6	3	4	6	4	4	1	1	4	2	3	3	1	1	3	4	3	3	3
228	female	47	0	7	4	4	7	6	4	1	2	2	2	7	4	4	4	2	2	2	4	2	6	6	4	5	4	6	7	6	5	4	3	6	4	2	1	2	1	3	6	1	1	5	4	6	4	3	4
229	female	34	0	7	1	3	7	7	7	7	7	1	3	1	1	7	1	1	7	1	7	7	3	4	4	1	1	2	1	7	5	6	1	7	6	1	7	6	3	1	1	5	1	1	7	1	1	1	2
230	female	28	0	7	3	7	7	7	2	7	7	7	2	6	6	7	7	7	4	4	5	1	7	7	7	5	7	5	6	7	6	5	6	7	7	5	3	2	5	7	6	7	5	2	5	6	1	7	5
231	male	36	0	7	1	4	4	1	3	1	1	1	1	4	2	7	4	5	1	1	4	3	1	5	4	1	1	2	1	2	4	2	1	3	3	3	3	3	3	3	3	3	3	3	3	3	3	3	3
232	female	68	0	7	1	7	7	7	1	7	6	1	5	1	1	7	1	5	6	1	7	6	5	1	1	1	3	4	1	6	6	1	3	7	6	3	1	1	1	1	6	4	1	1	7	1	7	7	1
233	female	58	0	7	3	1	7	7	5	7	7	3	6	4	4	7	5	7	5	4	6	6	4	7	6	5	4	7	6	7	7	5	6	7	6	7	3	5	4	7	7	7	3	5	6	6	5	7	6
234	female	18	0	7	5	6	7	3	1	6	2	1	3	2	3	7	2	4	3	1	4	4	3	4	6	3	1	2	4	3	4	2	4	2	4	1	1	3	1	3	4	1	1	3	2	3	5	2	3
235	female	42	0	7	4	7	7	6	5	4	2	1	4	2	5	7	7	7	5	2	7	7	6	7	6	5	6	7	4	7	7	6	3	7	5	5	1	3	5	5	5	5	2	2	4	4	5	5	5
236	female	63	0	7	7	7	7	7	5	7	5	1	1	1	1	7	1	7	7	1	7	7	5	7	5	5	5	7	5	7	7	7	4	7	7	7	1	1	4	1	5	5	1	1	7	4	4	7	2
237	female	66	0	7	1	1	7	5	1	1	1	1	3	1	1	7	1	3	5	1	7	5	3	7	1	1	7	3	1	7	7	1	1	7	7	7	1	1	1	1	1	7	1	1	1	5	3	7	1
238	male	70	0	7	1	6	7	5	1	1	1	1	3	1	3	7	1	1	5	1	6	5	5	7	1	1	1	3	1	7	5	1	1	3	7	5	1	1	1	1	1	5	1	1	2	7	2	7	1
239	female	69	0	3	1	3	7	5	3	3	1	1	1	1	1	7	1	3	1	1	7	7	3	3	1	1	2	1	1	7	5	3	2	7	7	5	1	1	1	1	1	3	1	1	7	1	7	7	1
240	female	56	0	7	5	1	7	7	7	7	5	1	1	6	3	7	3	3	5	1	7	7	6	7	6	3	4	4	6	7	7	6	5	7	7	7	1	1	5	1	3	4	1	1	7	5	7	7	5
241	female	74	0	7	5	1	7	5	1	6	2	1	5	2	5	7	5	5	5	2	7	7	7	7	5	5	3	3	5	7	5	5	5	7	7	7	3	1	5	1	6	2	3	1	2	4	7	7	4
242	female	70	0	7	1	5	7	5	1	1	1	1	1	1	1	7	1	5	6	1	5	5	1	1	1	1	6	1	1	6	1	1	1	7	6	6	1	1	1	1	1	5	1	1	4	1	1	6	1
243	male	47	0	7	5	6	7	7	6	7	2	1	2	1	1	7	1	2	4	2	3	6	3	7	3	1	2	1	2	7	2	3	1	7	7	6	1	1	2	1	5	6	1	1	3	2	7	7	1
244	male	64	0	7	2	2	6	5	3	3	3	1	1	1	2	5	2	2	1	1	5	5	2	5	3	2	1	2	1	5	2	4	2	4	4	5	1	1	2	1	5	4	1	1	6	6	6	1	1
245	male	27	0	7	3	1	7	7	1	5	1	1	3	1	2	7	2	3	5	1	5	3	5	3	3	1	1	3	1	7	5	5	2	7	5	4	1	1	1	1	3	2	1	1	3	4	5	5	1
246	female	59	0	7	3	7	7	5	5	6	5	1	3	4	3	7	3	5	2	2	6	7	5	7	6	2	6	2	6	7	3	6	6	7	6	6	2	2	4	2	6	6	2	3	4	3	7	7	5
247	female	54	0	7	6	7	7	6	7	7	7	1	4	5	3	7	2	7	7	1	7	6	7	7	6	2	1	7	7	7	7	4	1	7	6	5	1	1	2	2	7	1	1	1	6	5	5	7	1
248	female	77	0	1	1	6	7	5	1	2	1	1	4	1	1	7	1	6	6	1	5	6	7	7	1	1	5	4	3	7	6	1	1	7	6	7	1	1	1	1	7	7	1	1	6	6	7	5	1
249	female	66	0	6	2	3	7	2	1	2	2	2	2	2	1	7	1	3	4	1	7	7	5	7	4	1	2	3	5	6	5	3	3	7	5	5	1	1	2	1	5	3	1	1	5	2	6	7	1
250	female	75	0	7	5	6	7	6	1	1	1	1	3	3	1	7	3	5	6	4	5	5	4	6	4	3	4	2	3	7	2	3	5	7	6	5	1	1	2	1	5	3	2	1	7	3	7	5	3
251	female	63	0	7	7	7	7	7	5	6	7	6	7	5	7	7	7	7	7	7	7	7	7	7	7	7	7	5	7	7	7	7	7	7	7	7	7	6	7	7	7	7	6	6	7	7	7	7	7
252	female	70	1	7	3	1	2	5	1	1	1	1	1	1	1	7	1	2	1	1	7	7	6	1	7	1	1	1	1	7	2	1	1	7	7	1	1	1	1	1	1	1	1	1	7	1	7	7	1
253	female	73	0	7	2	1	7	6	1	1	1	1	1	1	1	7	1	1	5	1	6	1	1	7	1	1	5	2	3	7	5	1	1	7	7	5	1	1	1	1	1	5	1	1	6	1	7	7	1
254	male	77	0	6	1	1	6	6	1	1	1	1	1	1	1	5	5	2	4	1	4	6	6	6	2	2	4	1	4	2	5	1	1	6	6	5	1	1	1	1	3	3	1	1	6	4	6	4	1
255	female	65	0	7	7	7	7	7	7	7	7	5	7	7	5	7	7	7	5	7	7	7	7	7	7	5	7	7	7	7	7	7	7	7	7	7	5	7	7	7	7	7	5	5	7	7	7	7	7
256	female	69	0	7	3	7	7	7	1	7	7	1	7	1	1	7	1	7	7	1	1	7	7	7	1	7	7	7	7	1	7	1	1	7	7	7	1	1	1	1	7	1	1	1	6	7	7	7	1
257	female	69	0	7	5	6	7	6	6	6	2	1	5	5	4	7	1	5	5	5	6	6	6	7	5	4	6	5	6	6	6	4	5	7	6	5	1	1	4	1	6	5	4	1	7	6	7	6	4
258	female	68	0	7	7	7	7	7	7	7	7	1	6	5	5	7	6	6	7	5	7	7	7	7	7	6	7	7	7	7	7	7	5	7	7	7	5	1	5	3	7	7	5	3	7	6	7	7	5
259	female	63	0	7	6	7	7	7	5	7	7	4	6	5	5	7	4	7	7	5	7	7	7	7	6	6	7	7	7	7	7	6	6	7	7	7	2	3	6	5	7	4	5	3	7	6	7	7	5
260	female	67	0	7	7	7	7	7	4	7	7	4	5	5	5	7	5	7	7	5	7	7	7	7	5	5	5	7	7	7	7	7	7	7	7	7	1	1	5	5	7	5	5	3	7	7	7	7	5
261	female	71	0	7	6	1	7	5	7	7	4	5	4	6	6	7	7	7	7	5	7	7	7	7	6	6	6	6	7	5	7	7	7	7	6	6	5	5	7	1	7	7	7	1	5	7	7	7	4
262	female	79	0	7	1	7	7	1	7	7	7	1	1	1	6	7	7	7	7	1	7	7	5	7	6	4	1	6	7	7	7	5	7	7	5	3	5	1	1	1	1	1	1	1	7	7	7	7	1
263	female	69	0	7	7	7	7	7	7	7	7	5	7	7	5	7	7	7	7	7	7	7	7	7	7	7	7	7	7	7	7	7	7	7	7	7	7	7	7	5	7	7	7	5	7	7	7	7	7
264	female	70	1	7	1	7	7	1	7	7	7	2	1	7	1	7	5	6	1	5	7	7	5	7	7	5	7	5	1	7	5	7	7	7	7	7	7	5	7	7	1	7	7	2	1	7	1	7	4
265	female	71	0	7	1	6	7	7	1	6	7	1	5	1	1	7	1	6	7	1	5	5	6	1	1	1	1	1	1	6	6	5	1	7	7	5	1	1	1	1	5	1	1	1	7	6	7	1	1
266	female	22	0	7	7	7	7	5	4	6	5	1	5	2	3	7	1	7	7	2	6	7	7	7	5	5	5	7	5	7	7	5	5	7	7	5	2	1	3	1	5	7	2	1	5	5	6	7	3
267	male	30	0	6	2	2	4	3	2	3	2	1	2	1	2	3	2	3	4	2	3	2	3	4	3	1	1	3	2	4	3	2	2	4	3	2	1	1	1	1	3	2	1	1	3	2	2	3	1
268	female	54	0	4	1	7	7	1	1	1	1	1	1	1	2	7	2	2	3	2	3	7	3	2	1	1	1	1	1	3	4	2	1	4	5	3	1	1	1	1	1	1	1	1	1	1	5	3	1
269	male	25	0	3	3	2	6	4	1	4	1	1	2	1	1	3	1	2	3	1	3	3	3	3	2	1	1	2	2	6	3	3	1	5	4	3	1	1	3	1	6	2	1	1	1	3	1	3	2
270	male	52	0	6	5	5	7	7	5	6	5	7	2	6	5	7	7	7	6	5	7	7	7	7	7	6	3	3	2	7	6	7	6	7	7	6	4	4	7	1	4	7	3	3	5	7	7	6	7
271	male	26	0	5	4	3	5	3	2	3	5	1	2	2	3	6	3	5	2	1	2	2	3	6	4	2	4	3	2	4	4	2	3	5	4	4	1	1	3	1	4	5	2	1	5	4	6	6	3
272	female	34	1	5	1	2	4	3	1	3	1	1	1	1	1	5	1	3	2	1	7	5	2	3	2	1	2	1	2	5	3	2	1	5	4	4	1	1	1	1	1	3	1	1	3	1	3	3	1
273	female	32	1	6	6	5	7	6	1	4	5	1	6	2	2	6	1	5	5	1	7	6	5	4	4	1	5	5	7	7	6	3	2	7	5	6	1	1	2	1	7	6	1	1	6	4	7	7	3
274	female	38	1	6	4	5	7	4	1	4	1	1	3	1	5	5	1	4	4	1	5	7	1	7	3	1	5	3	4	7	1	2	2	7	5	3	1	5	5	2	1	5	1	1	3	4	7	2	1
275	female	22	1	7	6	7	7	7	7	7	6	2	5	7	6	7	3	5	5	2	7	7	6	7	6	3	5	4	6	7	7	5	5	7	7	7	6	1	2	1	5	5	1	2	4	6	4	7	6
276	female	52	0	7	3	4	7	6	2	4	4	1	3	3	3	7	1	4	2	1	6	5	4	6	2	2	3	4	4	7	4	3	2	5	6	3	1	1	2	2	3	4	1	1	7	3	4	6	2
277	female	21	1	6	5	2	6	3	1	6	2	1	2	3	1	7	6	2	1	1	5	5	3	6	5	2	2	2	2	7	5	4	1	7	6	2	1	1	2	1	3	3	2	1	5	2	5	7	2
278	female	47	1	7	4	3	7	7	3	7	4	1	3	2	4	7	1	3	7	3	7	7	5	7	5	2	3	1	6	7	3	5	4	7	6	3	1	1	7	1	5	3	3	1	7	3	5	6	1
279	male	25	0	7	7	7	7	1	2	3	1	1	1	4	1	7	4	4	4	1	4	3	2	4	4	1	1	2	2	7	4	2	1	4	4	4	1	3	1	1	4	2	1	1	1	1	4	4	1
280	female	22	1	6	4	7	6	3	1	4	3	2	1	3	1	4	1	5	4	1	6	6	3	6	4	1	5	5	5	7	5	5	1	7	4	4	4	1	1	1	3	3	1	1	7	1	6	7	1
281	female	45	0	7	4	7	7	5	1	4	7	1	4	5	1	7	1	3	7	3	6	6	7	7	4	1	4	4	3	7	7	3	2	7	5	4	1	1	6	1	5	7	1	1	4	2	4	7	1
282	female	34	0	5	1	7	7	4	7	4	1	1	2	7	1	7	3	2	4	1	4	4	4	7	3	1	2	1	5	5	4	3	1	7	7	1	1	1	2	1	4	5	1	1	1	4	7	5	1
283	male	35	0	5	3	5	6	6	1	3	2	1	2	2	1	5	1	2	4	1	3	5	4	5	3	1	3	2	3	6	2	2	2	6	5	4	1	1	1	1	1	5	1	1	7	2	6	7	1
284	female	43	0	7	6	4	7	4	2	5	6	1	4	2	1	7	2	6	5	3	7	7	7	7	6	2	4	4	7	7	7	4	4	7	5	5	1	1	2	2	4	4	2	1	6	3	7	7	1
285	male	42	0	6	3	4	7	4	1	2	2	1	3	1	2	7	2	2	4	1	6	7	2	4	2	1	2	2	2	6	5	1	1	7	6	3	1	1	2	1	4	4	1	1	5	2	6	3	1
286	female	40	1	6	3	5	6	4	1	4	1	1	5	2	3	5	3	2	3	1	6	5	4	5	5	2	3	4	3	6	3	4	3	6	5	4	3	1	4	1	4	4	1	1	3	4	6	5	1
287	female	49	0	6	5	6	7	6	2	6	6	3	6	4	6	7	6	6	6	6	6	6	6	7	5	4	5	5	4	6	6	5	4	7	6	5	2	2	6	3	4	2	3	1	7	6	7	7	5
288	female	35	0	6	5	7	6	4	5	5	3	1	2	2	2	7	5	4	5	2	6	6	6	6	2	3	5	3	5	7	6	5	4	7	6	6	3	2	5	2	5	5	2	2	4	4	7	6	2
289	female	44	1	7	4	6	6	7	1	4	4	1	1	3	2	7	1	5	2	1	7	6	2	2	3	2	5	1	2	4	2	3	1	7	4	4	1	1	2	1	2	1	1	1	7	2	7	5	1
290	female	45	0	7	6	7	7	6	6	7	7	5	7	3	5	7	5	6	6	5	7	6	6	7	6	5	7	7	7	7	7	7	5	7	7	7	3	4	6	3	7	7	3	5	7	5	7	7	5
291	female	39	1	7	3	5	1	4	2	4	2	1	2	2	2	7	2	5	1	1	5	4	1	7	3	1	4	4	1	7	5	2	1	7	4	5	2	1	1	1	4	4	1	2	6	3	5	2	1
292	female	24	1	7	4	6	6	2	3	3	4	1	2	2	2	7	1	2	4	2	6	5	4	5	5	2	3	2	4	7	3	1	4	7	6	5	1	1	2	1	2	3	1	1	2	2	4	6	2
293	female	30	0	7	6	6	7	7	4	5	6	3	5	4	3	7	4	5	5	2	6	5	5	7	5	3	6	5	5	7	6	4	3	7	6	6	4	3	2	3	5	5	2	2	6	2	6	6	3
294	female	39	0	4	3	3	5	4	1	3	4	1	2	4	1	5	1	3	2	1	4	5	3	4	2	1	2	2	3	5	4	3	3	7	1	2	1	1	1	1	2	3	1	1	3	2	4	5	1
295	female	45	0	7	3	6	7	4	2	3	4	2	3	3	2	7	2	4	3	2	6	6	4	6	3	2	4	2	4	7	5	2	4	7	5	6	2	2	3	2	4	4	2	2	6	2	7	5	2
296	female	43	0	7	4	6	7	4	5	6	4	1	6	4	5	7	4	7	1	4	6	7	5	7	3	1	2	4	4	7	7	1	4	7	6	6	1	1	2	1	4	6	3	1	4	4	7	7	2
297	female	54	0	5	5	2	7	6	1	2	1	1	5	1	1	5	1	1	3	1	3	6	4	6	4	1	2	1	5	7	1	2	3	7	4	4	1	1	2	1	5	1	1	1	7	4	7	4	1
298	male	43	0	7	2	5	7	4	1	6	2	2	4	5	4	7	1	6	5	1	7	7	6	7	5	2	4	4	4	7	7	6	4	7	7	6	4	2	4	1	2	6	2	1	6	4	6	7	4
299	female	39	0	7	2	4	6	3	6	2	4	1	2	2	1	7	1	1	1	1	2	3	2	6	3	1	2	3	2	4	4	3	2	6	6	2	1	1	1	1	3	2	1	1	2	2	3	4	1
300	female	30	0	6	5	6	6	5	5	4	4	4	4	5	4	7	3	6	3	4	6	6	3	4	4	2	5	5	3	6	7	4	4	7	4	6	1	3	2	1	6	5	4	1	6	3	7	7	3
301	female	25	0	7	3	4	7	6	1	3	3	1	3	2	2	7	3	6	3	2	7	7	3	6	4	3	2	4	4	7	7	4	3	7	5	4	1	2	2	2	7	3	2	1	6	4	7	7	2
302	female	46	0	3	1	1	5	3	4	1	1	1	1	1	1	4	1	1	1	1	3	5	1	5	1	1	1	3	1	4	5	1	1	5	3	2	1	1	1	1	1	1	1	1	4	1	4	2	1
303	female	25	0	6	5	5	6	6	5	6	4	1	4	4	4	6	3	7	5	2	5	7	5	7	6	3	5	7	5	6	7	6	4	7	5	6	2	2	4	1	5	4	3	5	7	4	5	6	3
304	male	42	0	6	1	3	5	4	1	2	3	1	2	2	1	7	2	2	3	1	3	2	3	5	1	1	4	2	1	7	3	2	1	7	5	3	1	1	1	1	1	3	1	1	4	2	6	1	1
305	female	48	0	7	5	5	7	2	2	5	4	1	3	3	3	7	4	4	5	1	7	7	3	5	4	2	2	3	4	7	4	3	1	7	7	7	1	1	3	1	5	4	1	3	4	2	7	7	2
306	female	36	0	5	4	6	4	6	5	5	2	1	5	4	4	7	3	1	4	1	2	6	5	6	4	3	3	1	5	7	3	5	4	6	4	3	1	1	2	1	3	6	1	1	3	6	5	6	3
307	female	29	0	4	7	7	2	3	4	6	5	4	6	4	6	6	6	7	6	3	7	7	6	7	6	6	5	6	7	5	7	6	5	7	5	7	4	1	6	3	6	7	5	2	7	5	7	7	5
308	female	41	0	7	7	7	5	4	2	3	1	1	1	1	1	7	1	7	1	1	6	5	1	7	2	1	7	4	2	7	6	1	1	7	7	7	1	1	1	1	7	7	1	1	7	1	7	7	1
309	female	52	0	6	3	7	7	7	3	7	7	1	1	2	2	7	4	2	2	2	5	5	4	7	2	1	4	2	2	7	2	5	1	7	6	4	1	1	2	2	5	5	1	1	7	1	4	7	1
310	male	24	0	6	3	6	3	6	6	2	1	1	3	1	1	5	1	1	1	1	6	6	2	6	1	1	1	1	1	6	5	2	1	6	6	5	1	1	2	1	2	1	1	1	5	2	3	1	1
311	male	48	0	6	1	5	6	5	1	3	1	1	3	3	2	6	2	3	5	1	7	5	4	6	1	2	2	2	5	7	5	5	4	6	6	4	2	1	2	1	4	5	2	1	5	4	6	6	2
312	female	31	0	6	4	7	7	7	2	4	1	2	3	3	2	5	2	6	5	1	6	6	5	7	4	1	3	6	2	7	5	5	4	7	6	6	1	1	1	2	4	6	1	1	7	3	7	6	1
313	female	18	0	7	6	6	7	7	5	7	1	1	6	1	6	7	3	7	7	1	7	6	7	7	5	7	6	5	7	7	6	2	6	7	6	6	2	2	6	1	7	6	3	1	6	7	5	7	7
314	female	29	1	6	3	5	6	3	1	3	2	1	3	4	1	5	1	6	1	2	5	6	2	7	3	1	5	5	2	7	6	2	1	7	6	6	1	1	1	1	6	5	1	1	6	1	6	5	1
315	female	45	1	7	3	5	7	5	7	5	1	1	1	1	1	7	1	6	2	1	6	4	2	7	4	1	4	5	1	7	6	4	1	5	7	6	1	1	6	1	5	6	1	1	6	1	7	7	1
316	female	77	1	7	5	3	6	2	2	5	3	1	3	2	2	7	2	5	5	1	5	6	6	6	2	5	1	4	5	6	6	3	2	7	4	4	1	1	4	1	2	3	1	1	7	5	7	4	1
317	female	40	0	7	3	6	7	7	7	5	4	3	4	3	5	7	3	4	6	3	7	7	5	7	4	5	6	5	7	7	7	6	6	7	7	6	3	5	5	6	7	6	5	5	3	6	7	6	5
318	female	30	1	7	6	6	7	6	5	5	6	2	3	6	3	6	4	5	5	2	7	6	4	6	5	3	4	5	5	7	6	4	4	7	6	6	1	2	4	3	6	4	1	3	5	4	7	7	3
319	female	28	1	7	7	4	7	7	4	5	7	1	6	5	5	5	4	4	7	4	5	6	6	7	4	4	6	3	7	7	2	4	5	7	7	6	3	2	6	3	7	5	4	4	7	4	7	6	5
320	female	45	0	6	5	5	6	5	6	6	6	2	5	5	5	7	4	3	5	4	5	6	5	5	6	4	5	3	5	6	6	6	5	6	5	5	2	3	5	4	5	4	3	1	5	4	5	7	5
321	female	23	0	7	6	7	7	7	4	7	7	2	6	4	2	7	4	7	7	1	7	6	7	7	7	4	7	6	6	6	7	7	6	7	7	7	4	2	7	2	7	7	1	4	7	3	7	7	2
322	female	41	1	6	6	7	7	7	5	7	7	2	4	6	6	7	5	7	4	5	6	6	5	7	6	6	6	2	4	7	3	5	6	7	6	6	2	1	5	4	7	5	4	1	7	6	7	6	5
323	female	36	1	4	1	4	4	5	2	2	2	1	1	2	1	4	1	4	1	1	3	6	3	3	1	1	2	2	2	5	5	1	1	5	4	3	1	1	1	1	1	2	1	1	4	1	4	3	1
324	female	47	0	7	4	6	6	4	4	7	4	2	5	5	2	7	3	4	5	2	7	6	5	7	6	2	2	5	5	7	6	6	4	7	6	6	1	2	5	2	6	2	2	1	5	4	6	7	3
325	female	33	0	3	4	4	7	6	1	4	4	1	7	1	1	4	1	4	7	1	6	6	6	7	4	1	5	4	5	7	6	6	2	7	5	7	1	1	1	2	4	2	1	1	2	2	7	4	4
326	male	36	0	7	1	4	7	4	1	3	2	1	2	4	2	6	1	2	5	2	4	4	4	3	2	1	3	2	2	7	2	5	2	6	6	6	1	1	4	1	4	2	1	1	4	2	6	5	2
327	male	25	1	5	4	3	5	4	1	3	2	1	3	2	2	4	3	1	3	1	3	6	3	7	5	1	1	2	4	6	3	2	2	7	4	4	1	1	2	1	4	3	1	2	3	2	6	4	2
328	female	21	0	6	5	5	7	7	1	6	1	1	3	4	2	5	2	2	6	1	3	2	3	1	1	3	1	3	5	7	4	3	3	7	4	3	1	1	2	1	2	1	2	1	1	4	4	7	2
329	female	57	0	7	3	5	5	5	4	4	5	1	4	4	5	7	3	4	6	4	6	5	4	7	5	4	4	3	5	6	5	7	4	7	6	7	1	1	5	2	5	3	4	3	7	4	7	6	4
330	female	41	0	7	1	7	7	7	1	7	1	1	4	1	7	7	7	4	4	4	7	7	4	7	1	7	4	2	1	7	7	7	2	7	7	7	1	1	4	1	1	7	1	1	7	4	7	7	7
331	male	59	1	7	3	6	6	6	2	2	1	1	2	1	1	6	1	4	2	1	4	5	4	7	2	1	3	3	4	7	4	4	1	6	5	5	1	1	2	1	2	5	1	1	1	2	5	5	1
332	female	44	0	6	2	4	5	1	3	3	1	1	1	1	2	7	3	4	1	2	6	2	3	2	1	1	3	4	2	4	5	2	2	7	5	2	1	1	2	1	1	4	1	2	6	1	7	4	1
333	male	60	0	7	2	7	7	3	6	4	4	3	2	6	7	7	4	1	1	4	7	2	5	7	6	7	4	1	4	4	5	4	4	7	1	3	4	1	7	1	4	7	7	1	3	7	7	7	7
334	male	65	0	6	2	3	5	2	2	4	2	1	2	2	2	5	2	4	2	2	5	5	3	5	3	2	3	2	2	6	5	4	3	6	4	4	1	2	3	2	2	2	2	2	3	2	4	5	3
335	male	55	0	6	6	6	6	6	1	4	5	1	5	4	4	7	2	7	6	2	6	6	6	7	3	2	6	7	6	7	7	6	4	7	6	6	1	1	3	2	4	7	2	1	7	4	7	6	2
336	female	68	1	6	4	7	7	4	4	5	6	1	4	4	4	7	1	4	5	2	6	3	4	6	5	2	2	4	4	4	3	5	2	2	4	5	1	1	4	1	5	2	2	1	5	4	7	7	5
337	female	38	0	5	1	6	6	6	1	4	3	1	4	3	3	5	3	5	4	1	6	5	5	4	2	3	3	6	4	7	6	2	3	1	6	6	1	1	4	1	2	4	1	1	6	3	7	5	1
338	male	66	0	1	1	1	4	1	1	1	1	1	1	1	1	7	1	1	1	1	6	4	1	4	1	1	1	1	1	4	1	1	1	6	7	1	1	1	1	1	1	1	1	1	6	1	7	1	1
339	female	54	1	6	6	6	7	6	2	4	3	2	6	4	4	7	3	4	5	4	7	7	6	7	5	5	6	4	6	7	5	5	6	7	5	7	1	1	3	3	6	6	3	2	7	4	7	7	3
340	male	50	0	7	4	2	6	5	1	3	1	1	3	1	2	6	1	5	4	1	4	6	4	4	2	1	2	2	4	7	5	2	2	6	5	2	1	1	2	1	1	2	1	1	2	3	7	4	2
341	female	38	0	6	4	4	7	4	5	5	4	1	3	4	4	7	3	2	5	1	6	7	4	5	4	5	5	4	4	6	7	5	2	7	7	4	3	1	4	1	5	3	1	1	1	4	1	5	2
342	female	70	0	7	3	4	3	4	7	7	7	1	2	7	4	7	4	7	7	4	4	4	7	7	7	4	4	7	2	7	7	7	4	7	7	5	1	1	4	4	4	4	1	1	7	4	7	7	4
343	female	48	0	7	4	7	6	4	2	4	2	1	3	2	2	7	3	6	2	1	3	6	2	6	3	1	6	4	2	7	7	5	4	7	6	4	1	1	1	1	3	4	1	1	4	3	6	3	2
344	female	42	1	4	2	4	5	4	1	2	5	1	2	1	2	7	2	2	2	2	5	5	2	3	2	1	1	2	3	6	3	2	2	6	4	4	1	1	2	1	4	3	2	1	4	2	4	7	1
345	female	45	1	7	1	5	7	7	1	3	1	1	2	2	2	7	1	6	6	1	7	5	4	7	3	1	5	2	1	7	4	4	1	5	7	6	1	1	1	1	7	4	1	1	7	3	7	7	1
346	female	58	1	5	2	6	7	5	4	4	7	1	1	3	1	6	2	1	7	1	6	7	6	5	4	4	2	4	4	6	3	5	5	6	5	3	1	1	1	1	5	2	3	1	7	4	7	6	2
347	male	43	0	7	4	3	4	4	1	3	1	1	2	1	2	1	1	1	1	1	3	3	2	7	1	1	4	1	2	5	1	2	1	3	5	4	1	1	1	1	2	2	1	1	3	2	2	4	2
348	female	44	0	4	2	2	4	4	2	2	3	1	1	2	1	4	1	2	4	1	3	3	2	2	3	1	2	2	1	3	2	2	1	5	2	2	1	1	1	1	1	1	1	1	3	2	5	4	2
349	male	47	0	5	4	4	6	5	2	4	2	1	4	5	4	2	2	7	4	2	6	4	6	6	4	4	2	6	4	6	7	4	3	6	3	3	1	1	4	2	3	3	2	1	4	5	7	5	3
350	female	56	0	5	6	3	5	3	1	5	4	1	4	2	2	7	2	5	3	1	6	6	4	5	1	1	3	6	2	5	7	3	3	6	5	3	1	1	1	1	2	2	1	2	7	2	7	4	1
351	male	64	0	5	4	3	6	2	1	4	2	1	3	3	1	7	2	2	4	2	6	4	5	6	2	2	2	2	2	5	3	5	3	6	5	2	1	1	3	1	3	4	1	1	4	4	6	6	4
352	female	49	0	4	4	7	5	6	4	5	7	7	4	1	7	7	7	4	4	7	7	6	6	7	5	4	5	5	6	7	5	7	7	7	7	4	7	7	5	7	4	7	4	4	6	7	6	6	3
353	female	42	0	6	7	4	7	5	4	5	3	1	4	6	2	7	1	4	5	2	6	6	5	5	5	2	4	3	4	7	4	5	3	7	6	4	1	1	2	1	4	4	2	1	6	2	5	7	2
354	female	54	0	7	4	1	7	7	2	4	1	1	1	1	1	6	1	6	6	1	6	7	3	6	1	1	1	6	2	6	7	1	1	7	6	1	1	1	1	1	2	1	1	1	6	1	6	7	1
355	female	38	0	7	2	2	7	3	1	4	4	1	1	7	1	7	1	4	2	1	7	5	1	6	4	1	4	2	1	6	2	1	1	6	4	6	1	1	2	1	4	2	1	1	5	1	4	7	1
356	male	48	0	7	1	4	6	4	2	1	1	1	3	2	1	6	1	1	3	1	6	6	2	2	4	1	1	1	3	6	1	4	2	6	6	4	1	1	1	1	2	1	1	1	6	1	6	6	1
357	female	28	0	4	3	3	5	5	2	3	3	1	2	2	3	5	3	4	5	2	3	4	3	5	3	2	3	3	4	5	4	3	2	5	4	4	2	2	3	2	2	3	1	1	4	3	6	4	2
358	female	61	0	7	1	7	7	1	4	7	7	1	4	3	1	6	4	6	3	4	2	4	6	7	2	4	2	1	5	7	1	3	1	7	6	7	1	1	2	1	4	6	2	1	4	4	6	7	1
359	female	30	0	6	5	6	6	6	3	6	5	2	4	4	2	6	2	6	4	2	6	6	5	6	6	3	6	3	3	6	6	5	3	7	6	5	2	2	2	1	4	5	2	2	4	4	4	6	1
360	female	52	1	6	3	4	6	5	2	3	2	1	4	4	3	6	1	1	2	1	5	6	3	6	2	2	4	1	5	6	4	2	2	6	6	4	1	2	2	1	2	3	1	1	3	3	4	5	2
361	female	23	1	6	2	6	7	7	4	5	1	1	3	1	1	7	1	5	4	1	6	3	4	5	4	1	4	2	4	6	4	2	2	7	6	3	1	1	1	1	3	3	1	1	3	1	4	6	1
362	male	42	0	7	4	3	5	7	1	4	4	1	4	3	1	7	3	4	4	1	3	4	4	4	1	2	1	2	4	7	4	1	2	5	5	3	1	1	1	1	4	1	1	1	5	2	5	5	1
363	female	34	1	5	1	7	3	7	1	1	3	1	2	4	1	6	1	1	3	1	3	3	1	1	1	1	1	1	1	6	4	1	1	6	5	4	1	1	4	1	1	3	1	1	6	4	6	5	1
364	female	33	0	7	5	2	7	3	1	6	1	1	2	1	2	7	2	6	1	3	6	6	4	7	6	2	1	5	4	7	7	4	2	7	4	2	1	1	3	2	6	1	1	1	7	4	7	7	1
365	female	55	0	7	2	4	6	7	1	4	4	1	1	2	2	7	1	2	3	1	6	7	4	6	2	2	1	4	3	7	5	3	2	7	6	6	1	1	3	1	4	3	1	1	2	3	3	4	2
366	male	48	0	7	2	2	7	5	1	5	1	1	2	1	3	7	1	3	5	1	6	2	2	7	5	2	3	2	1	7	2	1	1	6	6	2	1	1	2	1	1	1	1	1	5	3	4	6	2
367	female	48	0	6	4	5	7	5	1	3	5	1	4	2	3	6	2	5	4	4	6	6	6	5	5	1	5	3	5	7	4	5	4	7	6	5	1	2	5	2	5	4	1	2	6	6	7	6	5
368	male	30	1	5	1	3	5	1	1	2	2	1	1	1	1	6	1	1	1	1	2	3	1	3	2	1	3	1	1	4	1	2	2	5	5	2	1	1	1	1	1	2	1	1	3	1	6	2	1
369	female	28	1	1	1	2	4	3	1	1	1	1	1	1	1	4	1	4	1	1	5	5	1	1	1	1	1	1	1	3	3	1	1	6	6	1	1	1	1	1	1	1	1	1	4	1	3	3	1
370	female	43	1	4	1	4	5	1	1	1	1	1	1	2	1	5	1	1	1	1	4	4	1	4	1	1	2	1	1	4	3	1	1	5	4	3	1	1	1	1	1	1	1	1	2	1	3	3	1
371	female	28	1	4	1	5	4	3	1	4	3	1	1	1	2	7	2	3	1	1	5	6	2	5	2	1	2	2	3	7	4	3	2	7	5	5	1	1	1	1	6	3	2	1	5	3	7	5	1
372	female	49	0	7	6	5	7	5	4	5	5	1	3	5	5	7	7	7	7	1	6	7	7	7	6	2	7	7	7	7	7	7	4	7	5	7	1	5	4	1	7	7	1	2	7	6	7	7	4
373	female	40	0	4	1	2	5	2	1	2	1	1	2	1	2	7	1	2	4	1	4	5	1	3	1	1	2	2	1	7	3	3	1	7	4	2	1	1	1	1	3	2	1	1	2	1	6	4	1
374	female	21	0	4	1	7	4	3	2	4	5	1	1	2	1	6	4	7	3	2	4	4	2	5	3	2	4	4	1	5	2	3	1	7	7	3	1	1	1	2	1	2	1	1	6	2	7	4	1
375	female	21	1	1	7	6	7	7	7	4	2	2	5	7	4	1	4	7	7	4	7	7	6	7	7	4	4	5	6	1	7	2	5	7	1	7	1	2	4	2	7	6	2	1	7	4	5	7	2
376	female	21	1	7	4	7	7	5	3	6	5	1	1	3	3	7	1	7	1	1	6	7	2	7	6	1	7	7	1	7	7	5	1	7	7	3	1	1	1	1	2	7	1	1	7	1	5	4	2
377	female	50	0	7	6	4	7	7	7	6	7	1	4	4	4	7	2	4	3	1	7	7	5	7	4	4	4	2	1	7	4	3	2	7	4	6	2	1	2	1	2	4	1	1	6	3	6	7	4
378	female	22	1	5	5	6	7	7	2	4	2	1	1	2	1	7	4	3	1	1	7	7	3	7	3	1	1	3	2	7	3	1	1	7	6	7	1	1	1	1	5	3	1	1	7	2	5	7	1
379	female	21	1	6	2	5	7	7	1	5	3	1	2	1	1	5	1	2	2	1	3	3	3	6	2	1	2	2	1	7	2	5	1	5	6	3	1	1	1	1	1	4	1	1	6	2	6	5	1
380	female	23	1	7	6	5	6	5	3	6	2	1	2	2	2	6	2	3	5	2	6	5	3	7	6	2	5	2	2	7	2	3	3	7	7	6	1	1	2	1	2	4	1	1	7	2	6	6	1
381	female	21	0	4	4	4	7	7	1	3	4	1	3	1	1	6	1	2	4	1	5	5	4	3	4	1	1	2	4	4	3	2	3	6	5	4	1	1	1	1	4	3	1	1	6	4	7	4	1
382	male	24	0	6	3	4	6	5	3	4	4	1	2	2	3	7	2	4	2	1	5	3	2	6	4	1	1	5	2	6	6	3	2	5	6	2	1	2	1	1	3	1	1	1	3	3	6	5	2
383	male	36	0	7	1	1	6	6	1	5	1	1	2	1	1	7	1	4	5	2	6	4	3	5	1	1	1	1	1	7	2	3	1	7	5	3	1	1	1	1	1	1	1	1	2	1	4	7	1
384	male	49	0	7	4	4	5	3	1	3	1	1	2	1	1	5	1	4	1	1	4	5	6	6	2	1	3	2	1	7	4	2	1	6	4	3	1	1	1	1	1	4	1	1	3	1	4	4	1
385	female	38	1	1	2	4	6	2	1	2	1	1	2	1	2	7	1	2	3	1	6	5	2	1	2	1	1	1	1	5	2	2	1	7	7	5	1	1	1	1	1	2	1	1	2	2	5	4	1
386	female	26	1	6	3	7	7	4	2	4	1	1	2	2	2	6	1	3	3	2	6	5	2	7	2	2	4	2	3	5	3	3	2	7	4	6	1	1	2	1	4	4	1	1	5	2	6	6	2
387	female	56	0	7	7	7	7	7	1	4	1	1	1	1	1	7	3	4	6	1	6	6	4	7	5	1	6	4	4	7	7	2	2	7	7	6	1	1	4	1	4	5	2	1	7	4	7	7	1
388	female	21	1	6	2	4	6	4	2	4	2	1	1	3	1	6	1	1	3	1	5	5	2	5	3	1	3	2	2	7	2	1	2	4	5	3	2	1	1	1	3	3	1	1	5	2	5	4	1
389	male	50	0	6	2	3	7	3	1	3	1	1	1	1	1	7	1	2	1	1	5	5	1	6	1	1	2	1	1	6	1	1	1	6	4	2	1	1	1	1	2	2	1	1	1	1	3	4	1
390	female	22	1	7	7	7	1	5	7	6	7	1	6	1	7	7	7	3	4	3	7	7	6	7	7	4	6	4	7	7	6	7	3	7	7	7	7	1	4	7	3	7	1	1	4	4	7	7	7
391	male	32	0	7	2	4	7	4	5	4	3	1	2	6	4	7	1	3	6	1	5	6	1	7	2	2	1	2	3	7	6	2	1	7	6	5	1	1	2	1	4	5	1	1	5	4	7	7	3
392	male	28	0	3	2	4	4	4	1	3	4	1	2	2	1	5	1	3	2	1	4	4	1	3	1	1	3	2	2	3	3	2	1	7	4	3	1	1	1	2	1	3	1	1	2	2	6	3	1
393	male	30	0	7	3	1	7	2	3	4	2	1	3	3	5	6	4	6	2	2	5	4	2	7	5	4	3	3	4	7	7	2	3	7	6	6	1	1	3	1	7	5	1	2	5	6	5	7	2
394	female	25	1	7	2	7	7	6	1	5	7	3	4	4	3	7	4	7	5	1	7	7	5	5	2	2	1	2	6	7	4	2	4	7	7	4	2	2	1	1	4	4	2	2	2	2	5	7	1
395	female	21	1	5	5	5	6	2	4	4	5	1	3	2	3	6	2	2	4	2	4	6	5	5	3	2	4	1	3	5	2	2	4	6	4	5	2	1	2	1	1	5	1	1	4	4	6	4	1
396	female	22	1	4	2	5	5	4	5	6	4	1	4	2	2	6	3	7	1	1	5	6	3	6	5	1	5	4	1	6	7	3	2	7	5	3	2	1	2	1	1	5	1	1	2	3	5	6	2
397	female	40	0	7	1	7	7	4	5	5	5	1	1	6	1	6	5	5	3	1	7	5	1	5	4	2	1	4	3	6	5	1	1	6	5	1	1	4	2	1	6	6	1	1	6	1	6	4	1
398	male	26	0	6	3	5	6	1	6	1	1	1	1	1	1	6	4	1	1	1	3	5	1	5	2	1	3	2	1	6	3	3	1	5	4	1	4	3	1	5	2	1	1	1	3	1	1	1	1
399	male	20	0	7	4	6	5	3	2	6	3	2	3	6	2	7	2	4	4	2	6	5	5	6	5	2	5	3	5	6	7	5	2	7	6	7	1	1	4	2	2	5	1	1	2	4	6	6	2
400	female	22	1	6	5	6	6	4	5	5	1	1	1	1	1	6	1	6	2	1	2	2	2	6	1	1	5	2	1	5	4	1	1	7	6	4	1	1	3	1	1	4	1	1	2	1	2	5	1
401	female	21	1	2	5	6	6	5	5	4	6	1	2	2	4	7	3	2	1	2	6	6	2	6	5	4	1	1	1	6	2	3	2	7	6	4	1	1	2	1	6	3	2	1	7	5	7	6	2
402	female	35	1	7	2	7	7	6	4	5	7	1	6	4	4	7	6	4	4	3	5	7	6	7	4	2	4	4	1	7	4	4	5	7	7	7	4	1	4	2	1	4	2	1	7	4	7	7	1
403	female	32	0	7	4	5	7	7	1	7	4	1	5	3	5	7	1	6	1	1	6	5	5	7	7	4	5	4	1	7	6	5	1	7	5	7	1	1	6	1	1	7	1	1	4	4	7	7	4
404	male	25	0	6	6	3	7	6	3	4	4	4	5	4	4	6	7	4	7	3	4	6	4	5	4	2	5	5	4	7	7	3	3	7	7	4	2	1	3	4	3	3	3	2	4	3	7	4	3
405	male	22	0	5	5	1	7	6	4	5	4	1	4	1	1	7	2	6	2	1	6	4	4	7	4	1	1	3	4	7	7	1	1	6	1	1	1	1	1	1	1	1	1	1	4	2	6	5	1
406	female	21	0	5	2	3	5	3	1	3	1	1	1	3	1	3	1	5	3	1	3	4	2	4	3	1	3	6	2	5	5	2	1	4	1	4	1	1	1	1	3	3	1	1	2	1	3	4	1
407	female	27	1	4	1	7	1	1	1	2	1	1	1	1	1	1	1	1	1	1	7	7	1	6	3	1	3	1	1	7	4	1	1	7	4	4	1	1	1	1	4	4	1	1	1	1	7	4	1
408	female	39	0	7	4	7	7	7	1	7	4	1	2	4	1	7	1	7	4	1	4	5	2	7	7	1	1	5	2	7	6	6	2	7	7	6	1	1	1	1	1	7	1	1	2	2	4	7	2
409	female	23	1	7	4	5	7	4	3	5	4	1	2	4	2	7	1	6	6	1	6	5	4	4	3	2	5	2	5	7	5	2	2	7	5	4	2	1	3	2	6	4	1	1	4	1	4	5	1
410	female	42	0	4	2	6	5	6	7	7	5	5	5	6	6	4	4	5	5	4	5	6	6	7	5	6	4	4	4	4	4	7	6	5	5	4	1	1	6	6	2	5	5	1	4	6	5	5	4
411	female	28	0	7	4	7	7	7	4	7	5	1	1	1	5	7	1	4	4	1	3	5	4	7	5	2	6	5	5	7	7	5	3	7	7	3	1	1	4	1	4	4	1	1	2	5	7	7	1
412	male	27	0	4	2	3	4	2	3	3	2	1	1	2	1	4	1	1	1	2	4	4	1	5	3	1	1	1	2	5	3	2	2	6	4	4	1	1	1	1	3	3	1	1	2	2	3	3	2
413	female	21	0	3	2	1	7	6	1	2	1	1	2	2	1	3	1	2	3	1	4	1	3	7	4	1	1	1	1	5	2	3	4	6	7	1	1	1	1	1	5	2	1	1	2	2	5	7	1
414	male	22	0	7	4	4	7	5	2	4	3	2	2	4	2	6	2	4	4	2	4	4	3	7	4	3	3	4	3	6	4	4	2	6	5	3	4	1	3	1	2	3	2	1	5	4	2	6	3
415	female	37	0	7	5	6	7	7	1	6	1	1	4	4	1	7	1	4	4	1	7	6	3	5	4	1	5	3	6	7	6	6	4	6	6	6	1	1	3	1	1	5	1	1	6	5	6	5	5
416	female	41	0	5	1	5	2	5	3	3	2	1	2	1	1	7	1	1	2	1	5	5	2	5	1	1	2	3	2	6	4	1	1	5	5	3	1	1	1	1	4	5	1	1	6	2	5	6	1
417	female	27	1	5	5	5	5	3	4	5	5	1	3	2	2	1	2	1	5	2	7	7	3	5	5	1	4	1	5	5	2	3	2	7	5	5	2	1	2	1	7	5	1	1	2	3	6	7	1
418	female	65	1	3	5	3	6	2	2	3	4	1	2	3	2	6	1	2	4	2	5	4	3	4	2	2	3	2	3	4	2	3	2	4	5	3	2	1	2	2	4	5	2	1	4	2	4	3	2
419	female	35	0	7	5	5	6	4	5	4	5	2	5	3	4	5	6	5	5	5	5	5	6	5	5	4	5	2	3	7	5	4	5	7	4	6	1	2	6	5	5	7	4	1	5	5	4	7	5
420	female	20	0	6	2	4	5	2	3	2	5	2	1	1	2	5	2	2	3	1	4	3	3	4	2	3	1	2	3	6	3	2	2	5	3	4	6	1	2	1	6	3	2	2	1	3	5	6	2
421	female	52	0	6	1	4	7	7	2	2	5	1	1	1	1	7	1	2	2	1	3	4	2	7	2	1	1	2	2	7	3	4	1	5	7	4	1	1	1	1	2	1	1	1	5	1	5	5	1
422	female	24	0	7	7	7	7	4	7	6	7	7	7	7	7	7	7	7	1	4	7	7	4	7	7	4	7	7	7	7	7	7	1	7	7	7	4	1	4	4	4	7	1	1	7	7	7	7	1
423	male	25	1	1	3	2	3	5	1	2	1	2	1	1	1	2	1	2	1	1	6	5	1	2	2	1	1	1	2	4	2	2	1	6	4	3	1	1	1	1	2	2	1	1	1	2	4	3	1
424	male	30	0	7	4	5	7	7	2	6	1	1	4	1	3	1	2	7	3	2	6	5	2	7	3	3	2	4	4	7	7	3	2	7	3	3	1	1	2	1	5	2	1	1	3	3	6	7	1
425	male	23	1	7	3	4	6	4	3	3	2	1	3	2	3	4	2	3	4	2	3	3	3	4	3	1	1	2	4	6	4	3	2	7	5	2	2	1	2	2	1	5	1	1	3	2	3	2	2
426	female	40	1	5	1	4	6	6	1	4	1	1	2	2	1	7	1	2	1	1	2	2	1	3	5	1	1	1	1	6	1	2	1	7	4	3	1	1	1	1	2	2	1	1	1	2	1	5	1
427	male	20	1	3	1	3	6	5	1	2	1	1	1	1	1	3	1	1	1	1	3	3	1	2	2	1	1	1	1	5	2	2	1	3	3	3	1	1	1	1	1	1	1	1	2	1	2	2	1
428	female	25	0	3	1	1	1	1	2	3	1	1	1	1	1	3	1	2	1	1	2	5	1	2	2	1	2	2	1	5	4	1	1	5	1	4	1	1	1	1	1	2	1	2	4	1	6	1	1
429	female	25	1	2	3	1	5	3	3	3	2	1	3	2	1	5	1	4	4	1	4	4	2	5	1	1	1	2	1	3	1	2	2	5	3	3	1	1	2	1	2	1	1	1	2	2	4	5	1
430	male	25	1	7	5	5	7	6	1	5	4	1	3	1	1	6	1	3	6	1	4	4	4	4	2	1	3	3	4	7	4	1	1	6	4	3	1	1	1	2	1	4	1	1	6	1	6	5	1
431	male	29	1	6	1	2	7	1	3	3	1	1	1	1	2	5	1	1	1	1	6	2	1	4	2	1	1	1	1	5	2	3	2	5	2	3	1	1	1	1	4	2	1	1	1	2	3	1	1
432	female	37	0	7	6	4	7	7	1	5	1	1	5	3	1	7	3	2	6	3	6	6	5	6	2	1	2	3	5	7	5	5	1	7	5	4	1	1	2	1	1	3	1	1	2	5	6	7	2
433	female	21	0	6	1	4	2	3	1	4	4	1	1	3	3	5	1	1	1	1	4	4	4	7	4	1	3	2	1	7	3	1	1	4	2	7	1	1	2	1	4	4	1	1	5	3	6	5	1
434	female	21	1	6	1	5	7	1	1	4	1	1	1	1	1	7	2	2	1	1	7	7	1	6	2	1	1	1	1	7	6	3	1	7	4	4	1	1	2	1	1	3	1	1	4	2	7	4	1
435	female	28	0	6	2	5	6	6	2	2	1	1	1	1	1	6	1	4	4	1	5	7	5	5	1	1	3	2	3	5	6	2	2	6	6	2	1	1	1	1	1	5	1	1	6	1	7	2	1
436	male	21	0	6	4	4	6	7	1	3	3	2	1	2	2	7	4	1	3	1	7	4	3	7	3	1	2	3	2	5	4	5	1	7	4	4	3	1	1	1	4	6	1	1	3	2	3	5	1
437	female	43	1	5	4	6	7	4	3	4	1	1	5	4	1	7	1	3	1	1	3	5	4	2	2	1	2	2	4	6	4	2	2	7	6	4	1	1	4	1	2	3	1	1	3	3	4	2	1
438	female	20	0	5	4	2	5	3	1	2	1	1	2	1	1	5	2	5	3	1	6	5	2	3	2	1	4	4	3	6	5	2	2	4	5	3	2	1	1	1	2	2	1	1	2	1	3	3	1
439	female	18	0	5	5	6	7	7	4	5	6	2	5	3	2	7	3	6	5	2	6	6	6	6	5	3	4	5	6	6	6	5	4	7	5	5	2	2	3	2	5	5	3	1	6	4	6	6	2
440	female	25	0	7	1	7	7	3	2	4	5	1	2	3	1	7	1	5	4	1	7	7	2	7	5	2	5	3	2	7	5	2	2	7	7	4	1	1	1	1	4	7	1	1	7	2	5	6	1
441	female	31	0	6	2	4	7	4	3	3	5	1	2	4	6	6	1	4	5	1	5	6	4	6	7	1	3	3	2	7	6	4	1	5	6	4	2	1	2	1	2	2	1	1	7	3	5	5	1
442	female	33	0	7	4	5	7	5	1	4	2	1	3	1	3	5	1	2	4	1	3	6	5	7	4	2	3	3	5	4	2	1	3	7	4	4	1	1	3	1	3	5	1	1	2	1	5	4	1
443	male	26	1	4	1	3	3	5	1	2	1	1	1	1	1	3	1	3	4	1	2	1	1	2	1	1	1	2	1	3	2	2	3	3	4	3	1	1	1	1	1	1	1	1	2	1	6	2	1
444	male	35	0	4	1	1	5	5	2	3	1	1	3	3	2	7	1	2	3	1	2	2	3	4	2	2	1	2	2	6	2	3	1	6	5	2	1	1	1	1	2	1	1	2	3	1	4	3	1
445	female	42	0	7	2	4	6	5	4	6	2	2	3	4	2	7	2	5	5	2	7	6	3	5	4	2	4	5	3	6	7	4	2	7	5	3	1	1	2	2	5	3	3	1	6	2	4	6	2
446	male	42	0	6	2	2	6	2	1	2	5	1	4	1	2	7	1	5	3	1	4	2	2	1	1	2	1	6	3	5	7	1	1	5	4	2	1	1	2	1	2	1	1	1	1	3	2	4	2
447	female	30	1	7	2	4	7	2	3	3	2	1	1	1	2	4	1	3	1	1	4	5	1	4	2	1	6	3	2	3	3	1	1	7	5	5	1	1	1	1	3	6	1	1	5	1	5	3	1
448	female	36	0	7	5	7	7	7	7	6	7	7	7	7	4	7	7	6	7	3	7	7	7	7	6	3	1	5	6	7	4	6	4	7	7	1	2	5	4	4	7	2	2	4	2	4	7	4	4
449	female	21	0	7	4	6	7	6	3	6	6	1	4	3	2	5	4	4	6	3	7	7	6	7	6	3	5	2	6	7	2	5	4	7	7	4	1	1	2	1	2	4	3	1	6	3	7	4	3
450	female	25	1	7	5	6	7	7	5	6	5	2	5	4	4	6	3	7	7	3	7	6	7	7	5	4	6	6	7	7	7	6	6	7	6	5	4	4	7	3	6	7	2	4	7	6	7	7	4
451	male	31	1	6	5	3	7	6	2	3	2	1	2	2	2	6	2	2	4	1	4	5	4	6	4	2	2	2	4	6	2	4	2	6	6	5	2	1	5	1	4	3	1	1	4	4	4	4	2
452	female	59	0	6	2	4	7	2	2	4	3	1	2	2	2	7	3	4	3	1	6	7	3	7	1	1	1	2	3	6	4	4	2	7	4	4	1	1	2	1	4	2	1	1	5	2	7	5	2
453	female	19	0	2	3	3	1	4	2	3	3	2	1	1	1	4	1	4	1	1	6	2	2	1	2	1	1	3	1	4	3	4	1	3	2	3	5	1	1	1	1	3	1	1	7	1	7	3	1
454	female	39	0	7	6	6	5	6	1	6	3	1	4	3	2	7	7	7	4	4	7	7	7	5	3	4	1	5	4	1	6	2	4	7	3	6	1	1	4	1	3	4	3	2	4	4	7	4	1
455	female	25	1	7	5	6	7	7	4	6	3	1	4	4	2	7	2	6	4	1	7	6	5	7	4	1	7	6	6	7	7	6	4	7	6	7	1	1	2	1	6	6	1	1	1	3	4	7	1
456	female	18	0	5	1	5	7	4	7	2	6	1	3	1	2	7	2	4	6	1	6	5	2	6	4	1	1	3	1	7	5	4	1	6	6	4	3	1	1	1	4	5	1	1	4	1	5	6	1
457	female	36	0	3	3	1	7	1	1	4	1	1	1	1	1	3	1	1	5	1	6	2	5	7	4	1	1	1	1	6	1	1	5	7	2	1	1	1	1	1	1	1	1	1	1	3	7	6	1
458	female	28	0	6	4	4	7	5	1	1	1	1	3	1	1	7	1	2	4	1	4	4	4	4	4	1	1	2	4	6	4	2	3	6	7	4	1	1	2	1	1	2	1	1	1	1	4	3	1
459	female	29	1	7	4	5	7	6	2	2	1	1	4	1	1	7	1	1	3	1	6	7	4	1	1	1	4	1	4	6	1	4	1	7	7	7	1	1	1	1	3	7	1	1	4	1	6	3	1
460	female	30	0	5	3	4	6	3	4	4	3	1	2	2	1	6	1	2	1	2	3	4	3	4	3	1	2	2	4	5	2	2	1	5	4	4	1	1	2	1	2	2	1	1	2	1	3	4	1
461	female	21	0	7	6	6	7	7	2	6	4	1	4	2	2	7	2	5	1	2	7	7	4	7	6	1	6	4	4	7	6	2	3	7	6	6	2	1	3	1	4	6	2	1	6	3	7	6	2
462	male	32	0	7	5	5	6	7	2	6	5	1	4	6	6	7	1	7	6	6	6	4	5	7	7	5	4	6	5	7	7	5	1	6	6	6	6	1	5	1	3	7	1	1	6	6	6	7	4
463	female	20	1	7	6	7	7	7	5	6	6	1	3	3	4	7	3	5	5	3	7	6	4	6	6	3	1	1	6	7	5	6	3	7	7	4	1	2	3	2	4	3	1	1	2	5	3	7	3
464	male	20	0	4	4	2	5	4	1	3	1	1	1	3	2	3	1	2	2	1	4	4	1	4	2	1	1	2	1	5	2	2	1	4	4	2	1	1	1	1	4	2	1	2	3	2	1	6	1
465	female	22	1	7	1	3	7	7	4	4	1	1	1	3	1	4	5	2	2	1	4	3	1	4	4	2	3	2	1	5	2	3	2	6	6	5	1	1	3	1	2	3	2	1	2	3	6	5	1
466	male	32	0	7	4	3	7	4	2	5	3	4	3	4	2	5	2	4	3	3	6	6	3	6	3	3	2	3	3	7	6	5	3	7	5	5	3	1	3	1	6	4	3	1	5	3	5	4	3
467	male	21	1	3	1	1	1	2	1	2	1	1	1	2	1	1	4	1	2	1	2	2	1	2	1	1	1	1	1	4	1	1	1	2	2	3	1	1	1	1	1	1	1	1	1	1	2	1	1
468	female	45	0	7	1	3	5	3	1	2	1	1	1	2	2	7	1	2	2	1	2	5	4	5	1	1	2	2	1	5	3	1	1	4	6	3	1	1	1	1	1	3	1	1	4	1	7	4	1
469	female	32	0	7	3	7	7	4	1	6	3	1	2	4	1	7	3	6	2	1	6	7	3	5	4	2	5	3	2	7	5	3	2	7	6	5	1	1	1	1	5	5	1	1	5	2	7	7	1
470	male	35	0	5	3	2	5	4	1	1	1	1	2	1	1	5	1	3	3	7	1	1	2	1	2	1	1	1	3	4	3	2	2	3	2	1	1	1	1	1	3	2	1	1	1	2	4	3	1
471	female	22	1	6	2	3	6	4	3	1	3	1	3	1	2	7	1	4	1	1	7	7	3	6	2	1	1	1	1	6	7	2	1	7	7	5	1	1	1	1	1	3	1	1	2	1	6	6	1
472	female	29	1	4	3	3	7	4	1	2	2	1	1	2	1	7	1	2	2	1	3	5	3	2	2	1	1	1	2	4	1	2	3	7	4	7	1	1	1	1	4	3	1	1	4	1	7	5	1
473	female	48	0	7	4	4	7	5	1	5	1	1	4	4	5	7	1	5	5	2	7	7	5	7	5	2	5	3	4	7	5	5	4	7	6	2	1	1	2	2	4	4	1	1	2	4	4	7	4
474	male	46	1	5	3	4	5	4	2	3	3	1	2	2	2	5	2	3	5	1	4	3	3	3	2	1	1	3	3	5	4	2	1	3	5	4	1	1	2	2	4	4	1	2	3	2	3	3	1
475	female	33	0	7	5	4	7	5	3	5	2	1	5	2	1	7	1	3	5	1	4	6	3	4	3	1	2	4	5	7	6	3	2	7	5	4	1	1	2	1	6	4	1	1	7	2	7	5	1
476	female	68	0	7	2	3	6	3	2	4	2	1	2	3	4	7	2	2	5	2	3	6	4	5	2	2	2	2	5	7	3	4	3	6	6	2	1	1	2	1	6	4	1	1	7	2	7	6	2
477	male	20	0	7	1	3	4	1	1	1	1	1	1	1	1	6	1	1	1	1	1	1	1	3	1	1	1	1	1	4	1	1	1	2	1	1	1	1	1	1	4	1	1	1	1	1	2	3	1
478	female	23	0	6	4	5	7	6	2	3	3	1	4	3	2	5	2	3	4	1	6	6	5	3	3	3	4	4	6	6	6	3	3	7	6	6	2	1	3	2	3	5	2	2	4	3	5	4	2
479	male	50	1	3	1	4	5	2	1	2	2	1	1	1	1	3	1	2	2	1	2	2	1	4	2	2	1	1	1	3	2	2	1	2	1	1	1	1	1	1	1	1	1	1	1	1	2	2	2
480	female	33	0	4	2	3	6	7	1	4	4	1	2	1	1	7	3	5	3	1	4	6	3	7	4	1	2	2	2	6	4	2	2	7	7	4	1	1	2	1	4	4	1	1	6	2	4	3	1
481	female	32	1	4	1	4	5	2	1	4	1	1	4	1	1	6	4	4	1	1	4	1	3	6	3	1	3	2	1	7	4	3	1	4	7	3	1	1	1	1	5	2	1	1	4	1	4	7	1
482	female	29	0	6	5	5	4	3	3	5	2	1	2	3	4	6	3	5	1	1	4	3	5	3	4	3	4	3	5	7	6	4	4	6	3	4	1	1	5	3	5	4	2	1	5	6	6	6	3
483	female	50	1	7	4	1	7	4	1	4	1	1	4	1	1	7	1	4	6	1	7	7	7	7	4	4	1	3	4	6	6	5	4	7	7	5	2	1	4	1	4	1	1	1	7	3	7	7	1
484	female	35	0	7	6	6	7	7	1	7	1	1	5	5	5	7	1	5	4	4	6	6	6	7	5	5	5	5	5	6	4	3	5	7	7	5	1	1	5	1	6	6	1	1	7	5	7	5	5
485	female	20	1	4	2	3	6	3	4	4	3	1	2	2	1	5	2	2	2	1	5	5	1	3	1	1	2	1	2	5	2	3	1	5	5	4	1	1	2	1	4	4	2	1	5	1	7	5	1
486	female	26	1	3	1	6	4	4	1	4	1	1	1	2	3	7	4	2	1	1	7	7	1	7	4	1	5	1	1	5	3	4	1	7	5	6	2	1	1	1	1	5	4	2	4	2	7	3	1
487	female	26	1	7	5	7	7	6	7	7	7	1	5	7	4	7	1	7	7	1	5	6	5	7	5	1	1	5	7	7	6	5	1	7	7	5	1	1	1	1	5	7	1	1	7	4	6	7	2
488	female	35	1	5	1	1	5	3	1	3	1	1	2	1	2	7	1	4	3	2	5	4	3	6	3	1	1	1	1	7	3	1	2	6	5	2	1	1	3	1	1	2	1	1	5	3	6	4	1
489	male	37	0	2	4	4	6	4	2	3	3	2	3	2	2	6	2	4	4	2	3	5	5	5	4	1	3	2	4	6	5	5	3	6	5	3	2	2	2	1	3	2	1	2	4	2	4	3	1
490	female	29	0	7	4	7	7	6	7	7	6	3	5	5	6	7	5	5	7	4	7	7	5	7	5	5	7	5	5	7	5	5	4	7	7	7	4	2	5	2	5	7	3	3	7	5	7	7	4
491	male	23	1	7	3	7	7	7	4	5	6	3	5	1	3	7	1	2	6	2	5	7	7	7	3	1	5	1	4	7	2	2	4	7	7	3	2	1	4	1	3	5	1	1	7	2	7	7	2
492	female	42	0	6	4	6	6	4	1	5	5	2	2	1	1	6	1	5	5	1	6	6	6	6	1	1	5	5	4	6	6	4	1	6	6	6	1	1	1	1	3	5	1	1	6	4	7	6	1
493	female	32	1	3	4	5	6	7	3	5	4	1	3	1	2	7	1	6	1	2	7	7	4	7	2	1	3	4	5	7	6	4	3	7	5	4	1	1	1	1	4	4	2	1	5	2	7	6	2
494	female	62	1	7	3	7	6	4	1	4	2	1	1	1	2	7	1	3	1	2	6	7	4	7	4	1	2	2	1	6	5	5	2	7	6	6	1	1	2	1	3	2	1	1	7	4	6	7	3
495	female	54	1	4	4	4	4	3	4	3	2	2	2	4	3	5	2	3	1	2	5	4	2	4	5	5	3	4	2	5	3	4	2	4	5	3	2	2	3	2	6	3	2	3	3	3	4	4	3
496	male	25	0	7	5	7	7	7	3	4	4	1	7	4	4	7	3	2	7	6	7	7	7	7	4	4	1	2	7	7	6	7	4	7	4	1	1	2	4	2	4	4	1	1	2	7	7	7	2
497	female	21	0	6	2	6	6	7	5	4	1	1	1	2	1	6	2	7	4	1	7	7	1	6	4	1	5	6	2	5	7	3	1	7	5	6	1	1	1	1	5	6	1	1	7	2	7	2	1
498	female	37	0	6	6	7	6	5	2	6	2	2	5	2	5	7	3	6	5	2	7	5	6	6	5	2	6	5	6	6	7	6	5	7	6	6	1	1	2	2	6	6	2	2	6	3	7	7	5
499	female	40	1	7	3	1	7	4	7	7	7	1	2	3	1	7	2	6	7	1	6	7	1	7	5	1	2	5	6	7	7	3	5	7	1	6	1	1	1	1	7	1	4	1	6	1	7	4	2
500	female	20	1	6	6	4	5	6	1	4	4	1	4	2	3	6	1	1	1	1	5	4	4	5	1	2	4	2	2	5	3	2	1	7	3	4	1	1	3	1	2	2	1	1	6	2	7	2	1
501	male	40	0	6	4	6	7	5	3	5	3	2	2	3	2	7	2	3	2	2	3	4	5	7	4	2	4	2	3	5	4	5	2	3	3	4	2	1	3	1	4	4	2	1	5	4	6	6	2
502	female	24	0	6	5	6	7	5	3	5	5	1	4	5	4	7	2	6	5	3	6	6	4	7	5	3	5	6	5	7	6	3	6	7	7	6	2	1	4	1	6	5	2	1	3	4	4	6	3
503	female	34	0	7	4	7	5	5	4	7	4	1	2	2	4	5	5	3	5	1	5	6	5	7	7	2	6	3	4	7	4	5	4	7	6	7	1	1	3	1	4	5	4	2	6	6	7	7	2
504	female	33	1	7	6	6	6	4	7	6	6	2	5	7	4	7	6	6	5	3	7	6	5	7	4	4	2	4	6	7	7	7	3	7	6	6	2	3	3	3	6	6	3	3	6	4	7	7	4
505	female	29	0	6	7	4	7	7	2	5	7	2	3	6	4	7	2	7	5	3	7	7	6	7	7	2	4	5	7	7	7	6	6	7	7	4	1	1	2	2	5	5	3	1	7	5	7	7	4
506	female	18	0	7	7	4	7	4	6	7	7	1	4	7	2	7	1	4	5	1	7	7	6	6	7	1	3	1	6	6	4	6	4	7	7	3	1	1	6	1	6	5	1	1	7	4	3	7	4
507	female	61	1	7	5	5	7	7	1	3	4	1	5	5	4	7	2	5	3	3	7	7	6	3	4	4	4	4	5	7	6	4	4	7	6	7	1	1	5	1	6	4	1	1	6	4	7	4	2
508	female	57	1	7	2	7	6	4	4	4	2	1	3	1	4	7	4	2	2	3	4	6	4	5	1	3	2	1	4	5	2	4	4	6	6	4	1	1	4	1	5	4	1	1	7	4	7	4	4
509	female	22	1	2	2	5	5	4	2	2	1	1	1	1	1	6	1	1	2	1	4	5	2	5	2	1	1	1	1	7	2	1	1	6	4	4	1	1	1	1	3	3	1	1	4	1	3	2	1
510	female	46	0	6	6	6	7	6	3	4	3	2	3	1	2	7	2	5	6	1	6	6	6	6	3	2	6	6	5	7	6	4	3	7	6	6	1	1	2	2	6	5	2	2	7	4	7	6	1
511	female	22	1	4	2	6	7	7	1	1	2	1	1	4	2	6	2	2	2	1	6	6	1	7	2	2	2	2	1	4	4	2	1	7	6	4	1	1	1	1	1	4	1	1	2	3	2	1	2
512	female	23	1	7	6	5	7	6	6	5	4	1	4	1	3	6	1	6	7	1	7	6	6	7	5	1	5	5	7	5	7	4	2	7	5	6	2	1	6	1	6	4	1	1	6	5	7	7	2
513	female	21	1	4	3	4	7	7	6	7	7	1	1	2	1	4	1	1	6	1	7	6	4	5	1	1	1	3	6	7	7	1	2	7	5	2	1	1	2	1	4	1	1	1	1	1	7	7	1
514	male	22	1	1	1	1	7	3	7	1	6	3	1	4	1	7	1	1	2	1	1	1	1	6	1	1	7	1	1	1	1	1	1	1	7	1	1	1	1	1	1	7	1	7	1	1	1	3	1
515	female	35	1	7	5	7	4	7	1	5	1	1	1	1	1	7	1	3	6	4	7	4	5	7	2	1	1	2	2	7	7	1	1	7	5	3	1	1	1	1	1	4	1	1	5	1	7	6	2
516	female	71	0	3	2	5	5	2	3	3	3	3	3	2	3	6	2	2	5	3	5	6	6	6	5	3	3	2	4	5	5	3	4	6	6	3	2	2	3	3	4	5	3	2	4	3	3	5	3
517	female	74	0	7	1	1	7	7	1	1	1	1	1	1	1	7	1	2	2	1	5	3	5	7	1	1	2	2	1	7	5	1	1	7	7	1	1	1	1	1	1	5	1	1	3	1	3	5	1
518	male	71	1	1	1	7	7	7	1	4	1	1	3	1	3	7	1	3	2	1	6	5	3	6	2	1	1	1	3	6	5	4	2	6	4	2	1	1	4	1	5	6	1	1	3	2	5	3	2
519	female	67	1	2	5	6	7	7	1	6	1	1	4	1	1	6	1	6	5	1	5	1	5	5	3	1	1	3	6	7	7	6	1	7	6	5	1	1	1	1	7	1	1	1	5	1	7	7	1
520	male	81	0	6	1	1	7	3	1	1	1	1	3	1	1	7	1	1	6	1	4	1	6	7	1	1	1	1	3	5	1	1	1	7	7	1	1	1	1	1	1	1	1	1	3	3	7	1	1
521	female	71	0	7	6	5	7	5	1	5	5	1	1	1	3	7	1	2	6	1	5	5	6	7	6	5	1	3	5	6	6	3	1	7	6	6	1	1	5	1	5	5	1	1	7	3	7	6	2
522	female	76	0	5	4	6	7	7	4	5	6	1	5	1	1	7	1	1	7	1	1	7	1	7	1	1	5	1	1	7	1	1	1	7	1	7	1	1	1	1	1	1	1	1	7	1	1	1	1
523	male	71	0	6	1	1	4	7	1	1	1	1	3	1	1	7	1	5	5	1	7	3	2	4	1	1	1	1	1	5	7	5	1	7	5	1	1	1	1	1	1	1	1	1	4	5	7	6	1
524	female	66	0	7	1	7	6	6	1	1	1	1	1	1	1	7	1	7	6	1	6	3	1	7	1	1	7	7	3	5	7	4	1	5	6	5	1	1	1	1	1	3	1	1	6	1	3	4	1
525	male	49	0	7	5	6	7	6	7	7	7	1	1	3	5	7	4	2	7	6	7	7	6	6	5	5	1	1	1	7	4	3	5	7	5	4	1	1	5	1	5	6	1	1	6	5	7	6	5
526	female	31	0	3	1	2	5	3	1	1	1	1	1	1	1	1	1	2	1	1	1	4	2	6	1	1	2	1	2	2	4	1	1	6	4	2	1	1	1	1	1	1	1	1	2	1	6	1	1
527	female	23	1	6	6	6	7	6	4	5	3	2	6	4	4	5	2	5	6	3	6	5	6	7	3	3	4	4	6	7	6	3	6	7	5	5	3	1	4	2	7	5	4	2	5	6	7	7	3
528	female	49	0	5	2	4	5	7	1	2	3	1	2	1	4	7	3	6	2	1	5	6	3	7	4	2	1	4	3	6	6	3	2	6	4	4	1	1	2	1	6	3	1	1	4	5	7	7	2
529	female	65	1	7	7	7	7	4	7	7	7	2	7	4	2	7	4	4	4	4	7	7	7	7	4	5	7	6	7	7	7	7	7	7	7	7	1	4	4	2	4	7	7	1	7	7	4	7	3
530	female	32	0	7	3	7	7	6	5	5	6	2	4	5	3	7	4	6	6	3	7	7	4	7	7	4	6	5	4	7	7	5	4	7	7	6	2	1	4	2	4	7	3	3	6	3	7	6	2
531	female	50	0	7	1	6	7	3	3	4	4	1	4	4	1	7	3	7	4	1	6	5	6	6	2	2	7	4	3	6	6	4	4	6	6	6	1	1	4	1	4	6	1	1	7	2	7	7	1
532	male	42	0	6	3	4	6	5	2	4	1	1	2	1	1	7	1	3	3	1	5	5	5	5	2	1	5	2	3	5	6	6	1	7	6	5	1	1	2	1	3	4	1	1	7	1	1	4	1
533	female	24	0	3	3	3	7	6	3	4	2	1	2	3	1	4	3	4	4	1	2	4	3	6	3	1	1	2	3	3	4	3	3	6	4	3	1	1	4	1	3	2	1	1	2	1	5	5	2
534	female	21	1	5	2	7	6	6	1	4	2	1	1	1	1	2	1	5	1	1	6	6	1	3	3	1	1	4	1	6	6	2	1	7	7	5	1	1	1	1	2	6	1	1	6	1	7	5	1
535	female	21	0	7	4	7	7	7	6	7	2	3	6	6	5	7	3	6	5	4	7	7	7	6	7	4	4	5	7	7	6	7	4	7	4	6	3	3	7	2	4	7	6	2	4	6	6	7	4
536	female	48	1	7	6	6	7	7	5	6	5	4	4	6	4	7	4	5	4	4	4	6	4	4	3	4	4	4	4	6	7	3	5	6	7	5	4	4	6	2	5	5	4	2	5	4	6	7	4
537	female	43	0	7	5	6	7	4	4	4	4	2	2	2	2	7	1	6	5	2	6	6	5	7	4	1	4	5	2	7	6	4	2	6	6	6	4	1	2	2	6	6	1	2	2	2	5	7	3
538	female	20	1	6	5	3	7	7	5	7	4	1	2	2	1	7	2	4	2	1	6	3	3	7	1	1	1	1	6	7	1	3	1	7	5	4	1	1	1	1	7	5	1	1	7	2	7	7	1
539	male	33	0	7	7	7	7	7	1	6	5	1	3	3	1	7	1	3	4	1	7	5	3	7	3	1	4	2	4	7	3	3	2	6	7	4	1	1	2	1	3	5	1	1	4	1	2	7	1
540	female	33	1	6	7	7	6	2	1	5	7	1	5	5	2	6	1	6	5	1	5	4	2	7	4	1	1	6	6	7	7	4	3	7	5	4	1	3	1	3	7	4	1	1	6	1	7	7	1
541	female	20	1	7	6	7	7	7	7	7	6	3	7	6	5	7	6	7	6	5	6	6	7	7	6	5	7	4	6	7	7	6	6	7	7	6	4	5	6	3	5	6	6	3	6	7	7	7	5
542	female	19	0	6	1	4	6	5	1	5	1	1	3	1	2	6	1	5	2	1	4	5	3	5	4	1	5	3	3	7	5	2	1	6	5	5	1	1	1	1	3	3	1	1	7	2	4	6	1
543	female	47	0	6	4	7	7	2	1	2	4	1	1	3	1	7	1	4	2	1	1	7	2	4	1	1	1	3	2	7	7	1	1	6	3	6	1	1	1	1	1	3	1	1	6	1	7	4	1
544	male	34	0	7	2	1	3	6	1	4	1	1	2	2	1	1	1	5	2	1	2	2	4	2	3	1	1	2	1	4	3	2	1	5	1	2	1	1	1	1	2	2	1	2	3	2	4	6	1
545	male	23	0	5	4	4	5	6	2	5	2	2	2	2	1	4	1	5	2	2	6	6	3	7	5	2	5	5	3	7	5	4	2	6	3	5	1	1	3	1	1	6	1	1	2	2	4	4	1
546	female	23	0	7	2	6	6	4	5	6	2	2	2	1	4	5	4	4	2	2	7	7	3	7	5	6	4	2	4	6	5	3	2	7	5	5	3	3	1	1	5	6	1	2	1	5	5	6	3
547	male	49	0	5	1	3	2	1	1	4	1	1	1	2	2	7	2	2	1	1	6	5	3	4	2	1	3	1	2	6	2	3	1	5	6	3	1	1	1	1	1	3	1	1	5	1	6	5	1
548	female	23	0	7	5	7	7	4	4	5	3	2	4	4	2	7	4	6	5	4	5	6	7	7	7	2	5	6	7	7	7	6	5	7	7	7	3	1	6	1	5	6	5	1	6	3	7	5	4
549	female	36	1	7	6	5	7	6	1	3	5	1	4	3	2	7	1	3	7	1	6	6	5	5	4	1	2	5	5	7	5	3	2	7	6	2	1	1	2	1	7	3	1	1	5	3	5	7	2
550	female	36	0	7	5	6	7	6	2	6	4	1	4	4	4	7	5	5	6	3	7	6	5	7	5	1	4	3	5	7	6	6	5	6	7	5	1	1	3	2	5	4	1	1	7	4	7	7	1
551	female	21	0	7	6	7	7	6	7	7	6	1	4	3	2	7	1	5	3	1	6	7	4	7	6	2	3	4	3	7	7	7	2	6	7	7	1	1	2	1	6	7	1	1	7	4	7	7	3
552	female	24	1	7	5	6	7	6	1	5	1	1	1	1	1	6	1	3	2	1	6	6	2	7	3	1	1	1	3	7	2	5	2	7	6	6	1	1	1	1	1	1	1	1	5	2	1	4	1
553	male	33	0	7	1	6	5	2	3	2	1	1	4	2	1	6	1	4	4	1	5	6	2	4	1	1	1	2	1	4	4	1	1	7	5	6	1	1	1	1	1	2	1	1	2	1	6	4	1
554	male	25	1	3	2	1	5	2	1	3	1	1	1	2	1	2	1	2	2	1	2	3	2	3	2	1	1	1	1	3	2	1	1	3	4	1	1	1	1	1	4	1	1	1	2	2	3	2	1
555	female	45	1	6	2	6	6	6	4	4	1	1	4	3	2	7	6	6	5	2	6	7	6	7	5	2	2	5	4	7	7	4	4	7	5	6	1	1	2	2	1	6	1	2	7	3	7	7	1
556	female	32	1	3	6	6	7	4	1	3	4	1	1	1	1	7	1	3	2	1	7	7	3	4	1	1	1	1	4	4	1	1	2	7	7	4	1	1	1	1	4	3	1	1	4	2	7	2	1
557	female	61	0	7	4	7	7	7	5	7	7	7	5	5	7	7	4	7	7	6	7	7	7	7	7	7	5	7	7	7	7	7	5	7	7	7	5	7	5	7	7	6	7	5	7	7	4	7	6
558	female	39	0	7	5	5	6	5	2	5	4	1	2	4	2	7	3	5	4	2	6	7	4	7	4	3	4	5	4	7	7	4	3	7	6	5	1	1	5	1	4	6	1	1	4	4	5	6	2
559	female	26	1	6	2	6	4	5	1	5	1	1	3	3	1	6	1	5	2	2	5	6	3	5	3	1	3	3	4	7	4	1	2	6	5	3	1	1	2	1	2	4	1	1	5	2	7	6	1
560	female	30	1	1	2	1	7	2	3	7	2	7	3	5	1	4	4	2	7	7	2	7	1	2	3	6	7	3	4	3	1	2	6	1	5	5	1	4	1	1	4	6	7	4	7	7	2	4	7
561	female	29	1	1	1	1	5	1	5	6	1	4	1	5	1	2	1	1	4	6	2	2	1	1	2	6	5	1	3	1	1	2	2	1	3	1	1	1	1	1	6	5	7	2	5	4	1	1	4
562	female	41	0	1	1	1	3	1	2	6	1	2	1	3	1	2	2	1	5	2	1	1	1	1	1	4	7	1	2	1	1	2	5	1	3	2	1	1	1	2	2	4	5	1	4	4	1	1	3
563	female	30	1	1	4	1	1	1	1	7	1	5	4	6	1	2	6	2	7	7	3	6	1	2	3	3	6	2	1	4	1	3	6	1	4	6	1	1	1	1	4	6	7	3	6	7	1	4	3
564	female	41	0	1	5	1	5	1	4	7	2	7	5	7	1	6	6	2	4	5	3	3	1	5	6	7	7	6	5	5	2	6	7	2	6	4	1	4	1	1	7	7	7	5	6	7	2	6	6
565	female	58	0	1	2	1	4	2	4	6	2	6	4	4	1	3	3	3	4	6	3	6	2	2	3	6	6	4	3	2	2	4	2	2	3	4	2	3	1	1	3	5	6	2	5	4	2	2	5
566	female	30	1	4	1	1	4	1	4	7	1	5	4	6	1	4	2	1	5	5	4	2	1	5	4	2	6	5	4	4	4	3	5	1	4	5	1	4	2	1	5	4	6	5	6	5	1	5	6
567	female	35	1	2	4	3	3	3	3	6	3	4	3	5	1	4	4	3	6	6	3	6	1	2	3	3	7	4	3	4	4	4	6	1	4	4	1	3	2	2	5	7	6	4	5	5	2	5	4
568	female	20	0	1	4	1	5	1	4	7	1	6	1	5	1	2	5	1	2	7	1	7	1	1	6	5	5	2	4	1	1	6	6	1	2	7	1	1	1	1	4	4	7	1	7	7	1	4	4
569	male	26	0	1	2	1	4	1	3	7	1	3	1	7	1	3	1	1	5	6	1	6	1	1	3	5	6	4	4	1	1	3	6	1	2	1	1	4	1	1	5	2	7	3	6	5	1	3	2
570	male	37	0	1	4	1	1	2	2	7	1	4	2	6	1	4	4	1	7	6	2	4	1	2	5	5	7	6	2	4	1	2	4	1	6	7	1	1	1	1	6	6	7	1	6	7	1	4	4
571	female	25	1	2	5	1	5	4	5	6	2	4	6	6	1	5	3	3	6	7	4	5	1	4	4	6	7	4	4	5	2	5	7	1	4	4	2	2	1	1	5	5	7	5	5	4	3	4	4
572	male	47	0	2	2	2	3	2	2	4	2	2	2	2	2	2	2	2	5	2	2	2	2	2	2	2	5	2	2	2	2	2	5	2	3	6	2	2	2	2	2	2	4	2	3	3	2	2	2
573	female	32	0	1	3	1	3	2	3	5	1	4	3	5	1	4	1	1	4	6	3	6	1	2	3	4	6	3	4	5	2	4	6	1	4	4	1	4	2	1	3	5	7	3	5	4	2	1	4
574	female	24	1	1	1	1	2	1	2	6	1	5	2	4	1	2	5	1	5	6	1	2	1	1	1	2	7	2	1	1	1	1	2	1	1	2	1	1	1	1	1	4	7	4	5	4	1	2	1
575	male	32	0	1	1	3	6	2	4	4	1	5	3	5	1	1	4	1	3	5	2	5	1	1	1	4	3	1	3	1	1	2	7	1	1	1	2	4	1	1	2	4	6	3	4	6	1	1	3
576	female	77	0	1	6	7	7	1	6	7	6	7	6	7	1	7	6	7	7	6	7	6	1	6	6	7	7	7	7	7	6	4	7	6	6	6	4	6	1	2	6	6	7	7	7	6	6	7	2
577	female	29	0	1	1	1	2	1	1	1	1	5	6	6	1	1	5	2	6	4	5	2	1	1	1	2	7	1	1	1	1	4	4	1	6	6	1	1	1	1	6	7	7	5	6	6	1	4	2
578	female	30	0	1	3	1	6	1	6	6	1	5	1	7	1	1	3	1	5	7	2	4	1	1	2	6	5	1	6	4	1	3	6	1	4	1	1	1	1	1	3	7	7	1	7	6	1	2	6
579	female	41	1	1	4	1	3	2	3	7	1	5	4	7	1	6	4	1	7	1	3	3	1	2	7	7	7	5	3	2	1	5	7	1	3	7	1	1	1	1	3	7	7	6	7	7	2	4	5
580	male	27	0	1	1	1	6	3	4	6	1	3	2	5	1	2	7	1	4	3	1	4	1	1	1	5	6	3	2	1	1	2	5	1	4	1	1	2	1	1	6	4	7	1	5	5	1	3	2
581	female	35	0	1	4	1	4	3	4	6	1	5	2	6	1	4	5	2	5	6	3	5	1	2	5	6	6	2	2	4	2	4	6	1	2	4	2	3	1	1	4	6	6	4	7	5	1	3	4
582	female	45	0	1	5	1	2	1	3	7	3	7	5	7	1	5	4	3	6	7	5	5	1	5	6	5	7	5	2	3	5	5	7	3	4	2	1	3	1	1	5	6	7	6	7	7	3	6	5
583	male	29	0	1	1	1	2	1	2	5	1	3	2	6	1	3	2	1	3	5	2	2	1	1	2	3	6	2	3	2	2	3	4	1	2	4	1	1	1	1	2	2	6	2	2	6	1	1	2
584	female	34	1	1	3	2	7	1	7	5	1	5	2	6	1	2	5	1	6	7	2	4	1	1	5	7	6	1	4	1	1	3	7	1	5	1	1	1	1	1	5	6	7	1	6	5	1	2	7
585	female	42	0	1	2	1	3	1	1	7	1	5	4	6	1	4	2	1	4	5	1	5	1	2	5	4	6	4	1	2	1	2	5	1	2	6	1	1	2	1	5	6	7	3	5	6	1	5	2
586	female	47	0	1	3	1	5	1	7	7	2	7	6	7	1	6	6	3	5	7	4	6	1	4	3	7	5	7	4	1	4	4	7	2	4	4	1	4	2	1	5	5	6	6	7	7	5	6	7
587	female	25	0	2	5	1	7	2	7	7	2	7	3	7	1	5	6	1	6	7	4	7	1	4	5	7	7	2	5	5	1	6	7	2	5	3	1	6	1	4	6	6	7	6	6	7	4	5	6
588	female	27	0	1	3	1	3	1	4	5	1	6	3	6	1	2	5	1	3	7	2	5	1	2	3	4	7	2	3	1	1	3	6	1	4	3	1	2	1	1	5	5	7	2	5	6	1	3	2
589	female	20	0	2	5	2	6	1	7	7	2	7	6	7	2	4	6	1	4	6	3	7	1	4	3	7	7	2	4	4	3	4	7	1	7	1	1	5	1	2	6	7	7	7	7	7	2	3	7
590	female	44	0	1	1	1	2	1	2	7	1	7	1	7	1	3	2	1	6	7	2	7	1	1	4	4	7	1	2	1	1	6	5	1	4	1	1	2	1	1	4	7	7	4	5	7	1	1	4
591	female	25	0	3	5	1	5	1	4	6	4	6	5	7	3	4	4	4	7	6	5	4	1	5	5	7	7	4	5	7	4	6	7	1	7	4	1	4	1	1	7	6	7	6	6	6	4	4	6
592	male	44	0	1	3	1	2	2	4	6	1	5	3	6	1	4	2	1	3	6	4	3	1	2	4	4	7	5	3	2	2	4	5	1	3	1	1	3	1	1	2	3	7	5	5	5	1	3	4
593	female	29	0	6	6	1	7	2	6	7	3	6	6	7	4	6	7	2	6	6	5	7	1	4	4	7	7	4	6	7	2	2	7	3	6	5	2	4	2	5	6	7	7	5	7	7	2	5	7
594	female	37	1	1	5	2	3	3	3	6	2	7	4	6	2	4	4	3	6	2	2	3	3	4	4	4	6	5	3	3	2	4	6	1	4	6	2	3	1	2	4	4	5	5	3	6	3	4	3
595	female	48	1	1	1	1	1	1	1	4	1	2	1	3	1	1	3	1	2	2	1	2	1	1	2	1	2	1	1	1	1	2	3	1	2	2	1	1	1	1	2	3	5	1	1	2	1	2	1
596	female	25	1	2	4	3	5	5	5	6	3	5	3	6	2	4	5	3	6	5	4	5	3	3	5	5	7	4	4	5	3	6	6	2	3	4	2	3	3	2	6	5	6	4	6	5	3	4	4
597	male	22	0	3	5	1	7	4	5	7	2	6	4	6	3	5	5	2	6	5	3	5	2	2	4	7	7	6	6	4	2	7	7	1	5	4	2	4	2	2	6	5	7	6	6	7	2	3	5
598	female	26	1	1	6	1	4	7	3	7	1	7	1	5	1	2	2	2	7	5	5	7	1	2	7	1	4	1	2	5	1	5	7	1	5	3	1	1	1	1	6	4	7	2	6	5	2	2	3
599	male	22	1	1	1	1	2	2	1	2	1	3	1	7	1	2	2	1	6	5	1	3	1	2	4	1	6	2	1	2	1	5	7	1	4	3	1	1	1	1	3	5	7	3	4	4	1	2	2
600	female	38	0	3	4	4	6	4	6	6	4	5	7	6	2	6	6	5	7	6	6	5	2	6	7	7	7	6	6	6	6	6	7	3	6	5	2	7	2	4	6	6	6	6	6	1	5	6	6
601	male	22	0	1	3	1	6	4	6	6	1	5	2	6	1	4	4	1	4	6	4	5	2	1	3	6	7	1	4	1	1	4	6	1	3	4	1	2	1	2	5	5	6	2	5	5	1	4	5
602	female	35	0	1	3	1	5	1	1	7	1	7	2	7	1	1	2	1	7	7	2	7	1	1	2	3	7	1	1	6	1	3	7	1	7	1	1	1	1	1	7	7	7	1	7	7	1	1	1
603	male	25	0	1	2	1	6	1	6	5	1	2	3	2	1	1	3	1	1	3	3	4	1	1	1	6	3	1	5	1	1	2	1	1	1	1	1	1	1	1	2	4	6	1	2	4	1	2	5
604	female	28	1	1	1	1	2	1	1	6	1	2	1	4	1	1	4	1	1	4	1	3	1	1	1	1	4	1	1	1	1	1	1	1	2	1	1	1	1	1	2	3	4	1	3	2	1	1	2
605	female	33	0	1	1	1	3	1	2	6	1	6	6	7	1	4	6	1	5	6	3	7	1	2	2	5	5	2	4	4	2	1	6	1	2	4	1	2	1	1	6	4	6	5	5	6	1	5	5
606	male	63	0	1	4	1	3	2	3	7	1	5	4	5	1	4	2	1	3	6	4	6	1	2	4	4	7	4	2	1	1	4	5	1	1	4	1	1	1	1	1	7	6	1	5	4	1	6	5
607	female	36	1	1	4	1	7	4	4	7	3	7	6	6	3	7	7	4	7	7	6	7	4	6	6	7	7	4	6	4	3	5	7	2	7	6	1	3	5	1	4	7	7	7	7	7	1	7	5
608	female	25	1	1	3	1	5	1	1	7	2	6	3	5	1	2	4	2	5	6	2	5	1	2	3	6	7	3	2	1	3	2	6	2	2	4	1	2	1	1	6	5	7	3	7	5	1	2	3
609	female	55	0	1	2	1	7	1	7	7	1	5	2	7	1	4	7	1	4	7	2	7	1	1	3	7	7	2	5	4	1	2	7	1	6	5	1	1	1	1	5	7	7	4	6	7	1	2	3
610	male	38	0	1	1	1	3	3	3	6	1	6	3	4	1	4	5	1	6	7	3	6	1	2	4	3	4	3	2	2	3	2	5	1	2	4	2	3	1	1	3	5	6	4	6	5	1	3	4
611	female	41	0	1	5	1	6	1	5	7	2	7	6	7	1	6	5	3	7	7	5	6	2	4	4	5	7	6	4	5	3	4	7	1	5	6	3	4	1	1	5	7	7	7	7	7	1	5	5
612	male	72	0	2	3	2	4	4	3	4	2	4	3	4	2	1	6	4	4	4	4	3	4	2	3	5	5	2	3	2	3	3	5	2	3	1	2	2	3	2	2	5	5	2	4	6	3	2	2
613	female	43	0	1	2	1	7	1	6	5	1	4	3	6	1	3	2	1	5	4	3	3	1	2	3	7	6	5	4	2	1	3	7	1	4	4	1	3	1	1	4	4	7	3	4	5	1	4	6
614	female	26	1	1	5	1	2	1	4	7	1	7	4	7	1	2	5	4	7	7	3	7	1	4	4	4	7	2	2	3	4	5	7	3	5	4	1	1	7	1	7	7	7	4	6	7	1	4	2
615	female	27	0	2	2	2	6	6	4	6	2	5	6	6	1	4	2	2	7	7	3	7	1	2	4	3	7	4	3	5	2	3	3	2	6	5	1	3	3	1	6	6	7	4	7	5	2	4	5
616	female	33	1	1	2	1	6	2	5	7	1	7	6	7	1	6	7	2	6	7	6	7	1	4	4	5	7	6	5	4	4	5	7	2	4	4	1	2	1	1	7	7	7	5	7	6	2	7	6
617	female	28	1	2	5	2	3	5	3	6	3	7	3	7	3	5	5	3	7	7	6	6	2	5	5	4	7	4	4	5	4	6	7	3	5	5	4	4	2	4	6	7	7	3	6	5	2	3	3
618	male	45	1	3	4	4	5	4	2	5	4	4	5	6	1	6	4	4	7	4	5	6	1	4	5	4	7	5	2	3	4	6	5	3	5	6	4	6	4	2	4	2	7	6	5	5	5	5	5
619	female	24	0	1	1	1	1	2	2	5	1	7	5	6	1	2	4	3	5	7	3	4	1	1	4	3	7	1	1	4	1	1	4	1	4	3	1	2	1	1	4	6	7	3	6	6	1	4	2
620	male	44	0	1	2	2	2	2	3	7	1	2	3	5	1	3	4	1	4	7	4	5	2	2	4	3	6	3	3	1	3	3	4	1	3	3	2	1	2	1	2	5	5	3	3	5	1	4	3
621	female	31	0	1	7	6	7	1	5	7	4	7	6	7	1	5	6	5	7	7	5	7	2	5	4	7	7	2	5	7	5	6	7	4	5	3	2	4	2	1	7	7	6	6	6	5	6	5	7
622	female	30	0	1	4	1	6	1	3	7	1	7	3	7	1	3	5	1	5	7	3	3	1	4	4	7	7	4	3	5	1	6	7	1	5	2	1	4	1	1	6	6	5	3	4	6	1	2	3
623	female	30	0	4	4	1	5	4	5	7	1	6	5	6	1	5	2	4	6	5	3	5	1	4	4	5	6	7	4	5	4	6	7	1	5	4	1	3	1	3	5	6	7	4	6	7	3	6	4
624	male	27	1	1	2	1	2	1	1	5	1	4	3	3	1	5	1	1	6	3	3	2	1	2	3	2	7	3	2	2	1	2	5	1	3	7	1	1	1	1	2	3	7	2	3	3	1	3	2
625	female	32	0	1	4	1	4	3	4	7	1	5	3	6	1	3	4	1	6	4	3	5	1	2	3	4	7	2	3	3	1	4	6	1	5	3	1	1	1	1	6	6	7	4	4	6	1	4	4
626	female	30	0	1	4	4	6	5	5	5	4	5	5	6	2	6	5	4	5	5	6	5	2	5	5	6	5	5	4	2	5	6	7	2	4	5	5	6	2	5	6	6	6	5	6	5	2	5	5
627	female	25	0	4	5	2	5	2	5	7	2	3	5	6	1	5	7	2	7	7	3	7	1	3	4	4	7	3	5	4	2	4	7	1	3	6	4	4	1	6	4	7	7	3	7	6	2	2	1
628	male	82	0	1	4	1	1	1	1	5	1	6	1	2	1	2	1	1	4	6	2	3	1	1	2	2	5	2	1	1	1	1	6	1	2	4	1	1	1	1	2	3	2	1	6	4	7	1	1
629	female	30	0	1	1	1	4	1	6	7	1	5	7	7	3	6	5	3	7	5	2	4	1	3	2	5	7	5	4	2	1	1	7	1	5	1	1	1	1	2	7	7	6	3	6	7	1	1	5
630	female	23	1	1	1	1	1	1	1	4	1	7	1	7	1	1	1	1	4	1	1	1	1	1	1	4	7	1	1	1	1	1	6	1	4	1	1	1	1	1	4	4	7	1	7	7	1	1	4
631	female	33	0	1	1	1	6	1	1	5	1	6	3	7	1	4	3	1	1	7	1	5	1	1	4	3	5	2	2	2	1	2	3	1	1	1	1	1	1	1	3	1	7	1	6	3	1	2	1
632	female	25	1	1	2	1	1	2	1	7	2	7	1	6	1	1	2	1	4	7	2	6	1	3	2	3	7	2	1	4	1	2	6	1	7	4	1	4	1	1	4	6	7	2	4	7	1	3	3
633	male	32	0	1	1	1	3	1	2	7	1	3	2	5	1	3	3	1	2	2	1	2	1	2	2	3	7	2	2	1	1	4	2	1	1	3	1	1	1	1	2	5	7	3	4	3	1	2	2
634	male	35	0	1	1	1	4	1	3	5	1	6	2	4	1	2	2	1	4	7	2	6	1	2	2	4	4	2	5	3	1	2	4	1	3	3	1	1	1	1	4	4	6	2	4	5	1	3	4
635	female	31	0	1	2	1	3	2	2	7	1	2	2	6	1	2	4	2	4	6	3	3	1	2	3	3	7	3	1	3	1	2	5	1	4	2	2	2	2	1	5	4	6	1	5	6	2	2	1
636	female	41	0	1	3	3	7	3	4	7	3	7	7	7	5	6	7	3	7	7	5	7	1	3	3	7	6	6	2	4	3	3	7	2	5	4	5	5	3	3	6	7	7	7	7	7	1	7	7
637	female	28	0	1	2	1	3	2	2	7	1	2	2	5	1	3	1	2	5	6	4	3	1	2	4	2	4	1	3	1	1	1	5	1	1	1	1	1	1	1	4	5	5	4	3	5	1	2	5
638	female	22	0	2	6	1	7	5	7	6	4	6	4	7	1	6	3	3	7	2	5	5	4	3	5	7	7	6	7	6	3	6	6	3	6	4	1	3	4	2	5	7	7	6	7	7	2	6	7
639	female	53	0	1	1	1	3	1	3	7	1	5	5	6	1	3	7	2	6	7	4	6	1	2	4	7	7	3	3	2	1	2	7	1	1	6	2	3	1	1	6	6	7	5	5	6	1	5	4
640	female	22	0	1	1	1	3	1	2	6	1	6	2	5	1	4	1	1	5	6	1	5	1	1	3	3	6	3	2	3	1	3	6	1	5	2	1	1	1	1	3	3	6	3	5	6	1	2	2
641	female	20	0	1	3	1	5	2	4	7	1	6	4	6	2	4	3	2	7	6	3	5	2	5	4	5	6	4	4	5	2	5	6	1	5	3	2	4	2	1	4	4	6	5	6	6	1	4	5
642	female	72	1	1	2	1	5	2	5	5	1	5	1	5	1	3	2	2	4	6	3	5	1	2	2	5	5	4	4	1	3	4	4	3	3	3	1	3	1	1	4	5	5	4	5	4	1	2	5
643	male	74	0	6	2	3	6	4	2	3	2	1	3	2	2	6	2	2	4	2	5	4	3	4	2	1	1	1	1	5	2	2	2	6	5	2	1	1	1	1	2	3	2	1	4	4	4	4	2
644	female	55	0	7	5	7	7	1	7	5	1	1	6	5	3	7	1	1	2	1	7	6	1	7	6	1	5	1	3	7	1	5	4	7	7	7	1	1	3	1	4	4	1	1	7	2	7	7	6
645	male	62	0	7	5	7	7	7	3	4	3	1	3	3	3	5	3	3	3	2	5	5	4	6	4	1	2	1	4	7	4	4	3	7	6	2	1	1	5	1	5	4	1	1	2	3	6	6	2
646	male	56	0	1	1	1	6	2	7	2	7	1	2	1	1	5	1	1	1	1	3	1	2	7	7	1	1	3	2	5	3	1	1	5	7	1	1	1	3	1	1	3	1	1	5	2	7	7	7
647	male	52	0	7	1	7	7	3	1	6	1	1	1	1	1	7	1	3	2	1	4	5	5	4	2	2	2	2	1	7	5	5	2	4	5	4	1	1	1	1	2	2	1	1	2	2	2	2	1
648	female	52	0	5	2	5	7	3	7	1	1	1	1	1	3	7	2	1	1	1	7	4	3	7	3	2	1	1	1	4	1	3	1	7	7	7	1	1	2	1	2	3	1	1	7	3	7	5	2
649	female	51	1	7	3	6	7	6	1	3	4	1	2	5	6	7	2	1	6	1	7	6	6	6	4	3	1	1	2	5	6	2	4	6	6	3	1	1	2	2	4	6	2	1	6	4	7	7	5
650	male	57	0	7	5	5	7	7	7	7	7	1	6	2	2	7	3	1	7	2	7	4	5	7	4	2	2	1	6	7	3	4	3	7	7	2	1	1	3	1	2	2	1	1	6	3	7	7	1
651	female	67	0	7	5	5	6	4	6	6	5	1	2	3	2	6	2	6	6	2	4	4	4	5	3	2	6	6	4	4	6	5	2	3	4	4	1	1	3	2	3	4	1	1	4	3	4	5	4
652	male	64	0	3	1	1	7	7	3	1	1	1	1	1	1	4	3	1	1	1	5	1	5	1	2	1	1	1	1	7	4	2	1	4	4	1	1	1	1	1	1	1	1	1	4	2	6	1	1
653	male	22	0	7	2	3	6	5	3	2	3	3	2	1	1	6	1	4	3	1	5	3	4	6	3	2	2	4	4	6	6	3	1	6	4	4	1	1	1	1	2	3	1	1	4	3	4	5	1
654	female	55	1	7	7	7	7	7	7	7	7	1	7	7	7	7	7	7	7	7	7	7	7	7	7	5	1	5	7	7	7	7	5	7	7	7	1	1	1	1	7	7	1	1	7	7	7	7	1
655	male	64	0	4	1	1	3	3	1	3	2	1	2	1	1	4	3	2	3	3	2	3	2	4	2	2	1	1	2	4	3	1	1	4	3	1	1	1	1	1	1	1	1	1	1	2	4	3	1
656	male	20	1	7	6	6	7	6	4	6	4	1	2	2	3	4	3	1	2	2	3	5	4	6	6	3	5	2	3	6	5	5	3	7	6	5	1	2	2	3	1	5	1	1	7	5	5	4	2
657	female	67	0	2	4	4	7	5	3	3	4	1	2	1	2	7	3	1	4	2	5	3	3	6	1	2	2	2	1	6	3	3	2	6	7	5	1	1	1	1	4	2	2	1	5	5	5	5	3
658	female	51	0	7	2	7	7	4	3	3	3	1	2	3	1	7	1	2	3	1	3	5	2	5	2	1	4	2	2	7	2	2	1	6	7	4	1	1	1	1	4	3	1	1	1	1	3	4	1
659	female	26	1	4	3	5	7	6	1	2	4	1	2	1	2	2	5	2	5	2	6	7	6	1	2	2	6	1	2	3	1	2	1	7	5	4	1	1	1	1	1	5	1	1	3	2	3	5	1
660	female	29	1	7	5	5	7	4	6	5	3	1	5	4	3	7	1	3	6	3	6	7	6	6	6	5	1	1	6	7	1	3	5	7	6	6	1	1	6	1	7	1	1	1	5	4	4	6	5
[truncated: 134 more columns]
